# Supplementary material for: The risk and latency evaluation of secondary primary malignancies of cervical cancer patients who received radiotherapy: A study based on the SEER database
Source: Front Oncol. 2023 Jan 19;12:1054436. doi: 10.3389/fonc.2022.1054436 (PMC9894156; doi:10.3389/fonc.2022.1054436)
Supplement: Supplementary file 1 [file Table_1.xlsx]

## Sheet: supplement1. All data
ID	spc	stage	Year.of.diagnosis	surgery	radiotherapy	chemotherapy	Primary.Site	grade	pathological_type	CSS	months	OS	race	age
8551	0	Regional	2000	yes	Combination of beam with implants or isotopes	no	C53.0-Endocervix	poor	scc	1	20	1	black	53
8610	0	Regional	2001	yes	Combination of beam with implants or isotopes	yes	C53.0-Endocervix	medium	scc	1	13	1	black	35
9954	0	Regional	2001	yes	Beam radiation	yes	C53.9-Cervix uteri	poor	scc	0	8	1	black	76
776720	0	Regional	2000	yes	Beam radiation	yes	C53.9-Cervix uteri	medium	scc	0	239	0	black	41
782447	0	Regional	2000	yes	Beam radiation	yes	C53.8-Overlapping lesion of cervix uteri	poor	asc	0	28	0	black	47
782982	0	Distant	2000	yes	Beam radiation	yes	C53.0-Endocervix	undifferentiated	adc	0	21	1	black	72
783076	0	Localized	2001	no	brachytherapy	no	C53.8-Overlapping lesion of cervix uteri	medium	scc	0	54	1	white	86
783794	0	Regional	2002	no	Beam radiation	yes	C53.9-Cervix uteri	medium	scc	0	212	1	black	36
784961	0	Distant	2001	no	Beam radiation	yes	C53.9-Cervix uteri	undifferentiated	other	1	4	1	black	57
792434	0	Distant	2000	no	Beam radiation	yes	C53.9-Cervix uteri	poor	scc	1	7	1	black	61
792625	0	Regional	2000	no	Combination of beam with implants or isotopes	yes	C53.9-Cervix uteri	medium	scc	1	28	1	black	57
792658	0	Regional	2001	yes	Combination of beam with implants or isotopes	no	C53.9-Cervix uteri	medium	scc	0	177	0	black	69
792859	0	Localized	2001	yes	Combination of beam with implants or isotopes	no	C53.0-Endocervix	medium	adc	0	222	0	other	60
792919	0	Localized	2001	no	Beam radiation	no	C53.9-Cervix uteri	poor	scc	1	22	1	black	41
793409	0	Regional	2000	yes	Combination of beam with implants or isotopes	no	C53.9-Cervix uteri	poor	adc	0	238	0	black	58
794337	0	Localized	2001	yes	Beam radiation	yes	C53.9-Cervix uteri	poor	scc	0	226	0	black	29
794922	0	Regional	2000	no	Combination of beam with implants or isotopes	yes	C53.9-Cervix uteri	poor	scc	1	26	1	black	52
795015	0	Regional	2000	no	Beam radiation	yes	C53.9-Cervix uteri	medium	scc	0	76	0	black	47
795206	0	Regional	2000	yes	Combination of beam with implants or isotopes	yes	C53.9-Cervix uteri	medium	scc	0	205	1	other	46
795212	0	Localized	2000	no	Combination of beam with implants or isotopes	no	C53.9-Cervix uteri	medium	scc	0	74	1	black	81
795242	0	Localized	2000	no	Combination of beam with implants or isotopes	yes	C53.9-Cervix uteri	poor	scc	0	227	0	black	39
795332	1	Regional	2001	yes	Beam radiation	yes	C53.9-Cervix uteri	medium	scc	0	225	0	black	58
795550	0	Localized	2001	yes	Beam radiation	yes	C53.9-Cervix uteri	poor	scc	0	227	0	other	65
795622	0	Distant	2000	yes	Combination of beam with implants or isotopes	yes	C53.9-Cervix uteri	poor	scc	1	36	1	white	37
796105	0	Distant	2001	yes	Beam radiation	yes	C53.9-Cervix uteri	medium	scc	1	4	1	black	63
797100	0	Localized	2000	yes	Combination of beam with implants or isotopes	no	C53.9-Cervix uteri	poor	scc	0	235	0	white	34
798256	0	Localized	2001	no	Beam radiation	no	C53.9-Cervix uteri	medium	scc	1	0	1	black	77
799926	0	Localized	2000	yes	Beam radiation	no	C53.9-Cervix uteri	medium	adc	0	140	1	black	40
805059	0	Regional	2002	yes	Combination of beam with implants or isotopes	yes	C53.9-Cervix uteri	poor	asc	1	20	1	black	40
805663	1	Localized	2001	yes	Radiation source not specified	no	C53.9-Cervix uteri	poor	scc	0	197	1	black	64
806882	0	Regional	2002	no	Combination of beam with implants or isotopes	yes	C53.0-Endocervix	well	adc	0	215	0	other	67
808114	0	Localized	2001	no	Combination of beam with implants or isotopes	yes	C53.9-Cervix uteri	medium	scc	0	216	0	white	42
808201	0	Localized	2001	yes	Beam radiation	yes	C53.9-Cervix uteri	medium	scc	0	216	0	white	42
809298	0	Regional	2001	no	Beam radiation	yes	C53.9-Cervix uteri	medium	scc	1	22	1	black	54
810068	1	Localized	2000	yes	Combination of beam with implants or isotopes	no	C53.9-Cervix uteri	medium	asc	0	232	0	white	39
810078	0	Localized	2000	no	Combination of beam with implants or isotopes	no	C53.9-Cervix uteri	medium	adc	1	21	1	black	87
810090	0	Localized	2000	yes	Beam radiation	yes	C53.0-Endocervix	well	adc	1	79	1	black	41
810106	0	Localized	2000	yes	Beam radiation	no	C53.0-Endocervix	well	adc	0	228	0	black	47
810133	0	Regional	2000	no	Combination of beam with implants or isotopes	yes	C53.8-Overlapping lesion of cervix uteri	medium	adc	1	102	1	other	35
810706	0	Regional	2001	yes	Beam radiation	yes	C53.9-Cervix uteri	poor	scc	1	19	1	other	27
812309	0	Regional	2001	no	Beam radiation	yes	C53.9-Cervix uteri	medium	scc	1	5	1	white	40
812956	0	Localized	2001	yes	Beam radiation	no	C53.9-Cervix uteri	poor	scc	0	216	0	black	41
814517	0	Regional	2001	yes	Beam radiation	yes	C53.0-Endocervix	well	adc	0	225	0	black	46
815471	0	Distant	2000	yes	Beam radiation	yes	C53.9-Cervix uteri	poor	scc	0	235	0	black	44
816702	0	Localized	2000	yes	Combination of beam with implants or isotopes	no	C53.9-Cervix uteri	medium	adc	1	15	1	black	64
816720	0	Regional	2000	no	Combination of beam with implants or isotopes	yes	C53.9-Cervix uteri	poor	scc	1	89	1	black	50
818137	0	Regional	2002	yes	Combination of beam with implants or isotopes	yes	C53.9-Cervix uteri	poor	scc	0	210	0	other	69
818297	0	Regional	2002	no	Combination of beam with implants or isotopes	yes	C53.9-Cervix uteri	poor	scc	1	28	1	white	36
819361	0	Distant	2001	yes	Beam radiation	no	C53.9-Cervix uteri	poor	scc	1	20	1	white	48
820813	0	Distant	2001	no	Beam radiation	yes	C53.9-Cervix uteri	poor	scc	1	2	1	white	57
820844	0	Regional	2001	no	Beam radiation	no	C53.9-Cervix uteri	medium	scc	0	4	1	black	48
820895	0	Regional	2001	no	Beam radiation	no	C53.9-Cervix uteri	medium	scc	1	2	1	white	56
821036	0	Regional	2001	yes	Combination of beam with implants or isotopes	yes	C53.9-Cervix uteri	medium	scc	0	223	0	black	34
823755	0	Localized	2001	yes	Combination of beam with implants or isotopes	yes	C53.9-Cervix uteri	medium	scc	0	131	1	other	43
825250	0	Regional	2002	yes	Combination of beam with implants or isotopes	yes	C53.9-Cervix uteri	well	adc	0	19	0	black	34
825875	0	Regional	2001	yes	Combination of beam with implants or isotopes	yes	C53.9-Cervix uteri	poor	scc	0	222	0	black	49
827845	0	Distant	2001	yes	Combination of beam with implants or isotopes	yes	C53.9-Cervix uteri	poor	asc	1	7	1	other	40
828216	0	Distant	2002	no	Beam radiation	no	C53.9-Cervix uteri	poor	scc	1	0	1	other	55
830003	0	Regional	2001	yes	Combination of beam with implants or isotopes	no	C53.8-Overlapping lesion of cervix uteri	medium	scc	0	218	0	black	65
831403	0	Regional	2002	no	Combination of beam with implants or isotopes	yes	C53.9-Cervix uteri	poor	scc	1	22	1	white	75
832022	0	Regional	2000	no	Combination of beam with implants or isotopes	no	C53.9-Cervix uteri	medium	scc	1	97	1	other	80
832512	0	Regional	2000	no	Combination of beam with implants or isotopes	yes	C53.9-Cervix uteri	medium	scc	1	25	1	white	36
832547	0	Regional	2000	yes	Beam radiation	no	C53.0-Endocervix	poor	adc	0	1	1	other	50
832671	0	Distant	2000	no	Beam radiation	yes	C53.0-Endocervix	poor	scc	1	10	1	black	40
832977	1	Regional	2000	no	Combination of beam with implants or isotopes	no	C53.9-Cervix uteri	medium	scc	0	188	1	black	80
833089	0	Regional	2001	no	Combination of beam with implants or isotopes	no	C53.9-Cervix uteri	poor	other	0	224	0	other	47
834226	0	Localized	2002	no	Combination of beam with implants or isotopes	no	C53.9-Cervix uteri	poor	scc	0	102	0	other	77
834300	0	Localized	2000	no	Combination of beam with implants or isotopes	no	C53.9-Cervix uteri	undifferentiated	adc	0	15	1	other	85
835279	0	Regional	2002	yes	Combination of beam with implants or isotopes	yes	C53.9-Cervix uteri	poor	asc	1	9	1	black	36
835720	0	Regional	2000	no	Combination of beam with implants or isotopes	yes	C53.9-Cervix uteri	poor	scc	0	230	0	black	51
835831	0	Distant	2002	no	Beam radiation	no	C53.0-Endocervix	poor	scc	1	1	1	black	80
836265	1	Regional	2000	no	Beam radiation	yes	C53.9-Cervix uteri	poor	scc	1	75	1	white	38
838297	0	Regional	2001	no	Combination of beam with implants or isotopes	yes	C53.9-Cervix uteri	poor	scc	0	221	0	other	47
839693	0	Localized	2001	yes	Combination of beam with implants or isotopes	no	C53.9-Cervix uteri	poor	scc	0	221	0	other	78
840393	0	Localized	2000	yes	Beam radiation	no	C53.9-Cervix uteri	poor	scc	0	235	0	black	39
841531	0	Localized	2000	no	Combination of beam with implants or isotopes	no	C53.9-Cervix uteri	poor	scc	0	74	1	black	74
841730	0	Distant	2001	yes	Beam radiation	yes	C53.8-Overlapping lesion of cervix uteri	undifferentiated	adc	0	22	0	other	32
842120	0	Distant	2001	no	Beam radiation	yes	C53.8-Overlapping lesion of cervix uteri	medium	adc	1	1	1	other	44
842250	0	Regional	2001	yes	Beam radiation	no	C53.0-Endocervix	medium	asc	0	222	0	black	45
842277	0	Regional	2000	no	Combination of beam with implants or isotopes	yes	C53.1-Exocervix	medium	scc	0	235	0	black	56
842842	0	Regional	2001	no	Combination of beam with implants or isotopes	yes	C53.9-Cervix uteri	poor	scc	0	221	0	other	60
843828	0	Localized	2001	yes	Beam radiation	no	C53.0-Endocervix	well	asc	0	220	0	black	33
843911	0	Regional	2001	no	Combination of beam with implants or isotopes	no	C53.9-Cervix uteri	poor	scc	0	34	1	other	83
844712	0	Distant	2002	yes	Beam radiation	yes	C53.9-Cervix uteri	poor	scc	1	32	1	black	63
844930	0	Regional	2000	no	Combination of beam with implants or isotopes	yes	C53.0-Endocervix	poor	asc	1	27	1	black	53
845961	0	Regional	2001	yes	Combination of beam with implants or isotopes	no	C53.1-Exocervix	medium	scc	1	171	1	other	73
846173	0	Regional	2001	yes	Combination of beam with implants or isotopes	no	C53.9-Cervix uteri	well	adc	0	218	0	black	41
846959	0	Regional	2001	yes	Combination of beam with implants or isotopes	yes	C53.9-Cervix uteri	medium	scc	0	27	0	black	52
847587	0	Regional	2000	yes	Beam radiation	yes	C53.9-Cervix uteri	medium	scc	0	209	0	black	43
848610	0	Distant	2001	no	Beam radiation	no	C53.9-Cervix uteri	poor	scc	1	0	1	black	86
849122	0	Regional	2000	yes	Combination of beam with implants or isotopes	yes	C53.0-Endocervix	poor	other	1	11	1	black	44
849641	0	Regional	2001	no	Beam radiation	yes	C53.9-Cervix uteri	medium	scc	0	221	0	black	49
849698	0	Distant	2001	yes	Combination of beam with implants or isotopes	yes	C53.0-Endocervix	poor	adc	0	219	0	black	58
850966	0	Regional	2002	yes	Combination of beam with implants or isotopes	no	C53.9-Cervix uteri	poor	asc	0	102	1	other	85
851382	0	Localized	2001	no	Radiation source not specified	yes	C53.9-Cervix uteri	medium	scc	0	220	0	black	49
851471	0	Regional	2001	yes	Beam radiation	yes	C53.0-Endocervix	medium	scc	0	226	0	black	34
851931	0	Localized	2001	yes	Beam radiation	no	C53.9-Cervix uteri	medium	scc	0	205	1	black	35
851967	0	Distant	2000	yes	Combination of beam with implants or isotopes	no	C53.9-Cervix uteri	poor	asc	0	19	1	white	58
852065	0	Localized	2000	yes	Beam radiation	yes	C53.0-Endocervix	poor	adc	0	233	0	black	48
852194	0	Regional	2001	no	Combination of beam with implants or isotopes	yes	C53.9-Cervix uteri	poor	other	1	28	1	black	56
852451	0	Localized	2000	yes	Beam radiation	no	C53.9-Cervix uteri	medium	scc	0	211	0	black	49
852473	0	Regional	2000	yes	Combination of beam with implants or isotopes	yes	C53.9-Cervix uteri	medium	adc	1	85	1	black	40
852496	0	Regional	2000	yes	Beam radiation	yes	C53.9-Cervix uteri	medium	scc	0	230	0	black	61
852538	0	Localized	2000	no	Beam radiation	yes	C53.9-Cervix uteri	poor	scc	1	37	1	black	49
852551	0	Regional	2000	no	Combination of beam with implants or isotopes	yes	C53.9-Cervix uteri	poor	scc	1	146	1	black	61
853449	0	Regional	2000	no	Combination of beam with implants or isotopes	yes	C53.9-Cervix uteri	undifferentiated	ne	0	39	1	other	78
856087	0	Regional	2001	yes	Combination of beam with implants or isotopes	yes	C53.9-Cervix uteri	poor	scc	0	225	0	other	38
857060	0	Distant	2002	no	Combination of beam with implants or isotopes	yes	C53.0-Endocervix	undifferentiated	scc	0	18	0	black	46
857251	0	Distant	2001	yes	Beam radiation	yes	C53.9-Cervix uteri	medium	scc	0	59	1	other	34
858281	0	Distant	2001	yes	Combination of beam with implants or isotopes	yes	C53.0-Endocervix	medium	asc	1	23	1	black	44
858287	0	Regional	2002	no	Combination of beam with implants or isotopes	yes	C53.9-Cervix uteri	medium	scc	0	172	1	other	74
860697	0	Regional	2001	no	Combination of beam with implants or isotopes	no	C53.9-Cervix uteri	well	scc	1	95	1	other	75
860815	0	Localized	2002	yes	Beam radiation	yes	C53.0-Endocervix	poor	adc	1	29	1	black	43
862478	0	Regional	2000	no	Combination of beam with implants or isotopes	yes	C53.9-Cervix uteri	poor	scc	0	228	0	white	36
863016	0	Regional	2001	no	Combination of beam with implants or isotopes	yes	C53.9-Cervix uteri	poor	scc	0	216	0	black	31
863136	0	Regional	2000	yes	Beam radiation	yes	C53.9-Cervix uteri	poor	scc	0	49	1	other	61
863314	0	Regional	2000	yes	Beam radiation	no	C53.9-Cervix uteri	medium	scc	0	238	0	black	36
864764	0	Localized	2002	no	Combination of beam with implants or isotopes	yes	C53.9-Cervix uteri	medium	scc	0	53	1	white	53
865734	0	Regional	2002	yes	Beam radiation	no	C53.0-Endocervix	poor	adc	1	58	1	white	70
868232	0	Localized	2002	no	Combination of beam with implants or isotopes	no	C53.9-Cervix uteri	poor	scc	0	212	0	white	46
869343	0	Distant	2002	yes	Beam radiation	yes	C53.9-Cervix uteri	poor	scc	1	9	1	black	38
869549	0	Regional	2002	yes	Beam radiation	no	C53.9-Cervix uteri	medium	scc	0	212	0	black	68
872652	0	Distant	2002	yes	Combination of beam with implants or isotopes	yes	C53.0-Endocervix	poor	adc	0	206	0	white	30
873894	0	Localized	2002	no	Combination of beam with implants or isotopes	yes	C53.9-Cervix uteri	medium	scc	0	39	1	black	58
874309	0	Regional	2002	yes	Combination of beam with implants or isotopes	yes	C53.9-Cervix uteri	undifferentiated	ne	1	29	1	other	57
874372	0	Distant	2002	no	Combination of beam with implants or isotopes	no	C53.9-Cervix uteri	poor	adc	1	6	1	black	80
874413	0	Regional	2002	yes	Beam radiation	yes	C53.0-Endocervix	medium	scc	0	71	0	black	35
874771	0	Regional	2002	yes	Beam radiation	no	C53.9-Cervix uteri	medium	scc	0	15	0	black	52
874945	0	Regional	2003	yes	Beam radiation	yes	C53.0-Endocervix	medium	adc	0	170	1	black	48
876434	0	Regional	2003	yes	Beam radiation	yes	C53.9-Cervix uteri	poor	asc	0	199	0	black	45
876989	0	Localized	2003	yes	Beam radiation	no	C53.9-Cervix uteri	undifferentiated	scc	0	182	0	black	59
877671	0	Localized	2003	yes	brachytherapy	yes	C53.0-Endocervix	well	adc	0	20	1	black	68
880689	0	Regional	2003	no	Beam radiation	yes	C53.9-Cervix uteri	poor	scc	1	53	1	black	51
881802	0	Regional	2003	yes	Beam radiation	no	C53.0-Endocervix	undifferentiated	adc	0	118	1	black	79
885372	0	Regional	2003	no	Beam radiation	yes	C53.9-Cervix uteri	poor	adc	0	43	1	black	73
887773	0	Regional	2003	yes	Beam radiation	no	C53.0-Endocervix	poor	scc	1	51	1	black	76
894384	0	Regional	2004	no	Beam radiation	no	C53.9-Cervix uteri	poor	scc	0	6	1	black	82
894518	0	Distant	2004	no	Beam radiation	yes	C53.0-Endocervix	poor	scc	1	5	1	other	32
895350	0	Regional	2004	yes	Beam radiation	yes	C53.9-Cervix uteri	poor	scc	0	187	0	black	39
895614	0	Regional	2003	no	Beam radiation	yes	C53.9-Cervix uteri	poor	scc	1	19	1	black	56
895619	0	Distant	2003	no	brachytherapy	no	C53.9-Cervix uteri	poor	scc	0	7	0	black	44
896043	0	Regional	2003	yes	Beam radiation	yes	C53.0-Endocervix	well	adc	0	198	1	black	73
896407	0	Distant	2004	no	Beam radiation	no	C53.9-Cervix uteri	poor	other	1	3	1	other	41
896585	0	Distant	2004	no	Beam radiation	yes	C53.9-Cervix uteri	undifferentiated	adc	1	8	1	white	61
896814	0	Regional	2003	yes	Radiation source not specified	yes	C53.9-Cervix uteri	medium	scc	0	192	0	black	50
897179	0	Distant	2004	no	Beam radiation	yes	C53.0-Endocervix	poor	scc	1	14	1	black	53
897944	0	Regional	2004	no	Beam radiation	yes	C53.9-Cervix uteri	poor	scc	0	185	0	black	63
897950	0	Distant	2004	no	Combination of beam with implants or isotopes	yes	C53.9-Cervix uteri	medium	scc	0	73	1	black	49
898335	0	Localized	2004	yes	Beam radiation	no	C53.9-Cervix uteri	poor	scc	0	191	0	black	33
898999	0	Localized	2003	yes	Combination of beam with implants or isotopes	yes	C53.9-Cervix uteri	medium	scc	0	192	0	black	28
906656	0	Distant	2001	yes	Combination of beam with implants or isotopes	no	C53.9-Cervix uteri	well	scc	1	3	1	black	86
907909	0	Distant	2002	yes	Combination of beam with implants or isotopes	yes	C53.9-Cervix uteri	poor	scc	1	19	1	black	46
907968	0	Regional	2002	yes	Beam radiation	yes	C53.9-Cervix uteri	medium	adc	1	24	1	black	41
908235	0	Regional	2002	no	Combination of beam with implants or isotopes	yes	C53.9-Cervix uteri	poor	scc	1	18	1	black	40
908526	0	Regional	2002	no	Combination of beam with implants or isotopes	yes	C53.9-Cervix uteri	medium	scc	1	141	1	black	40
908558	0	Regional	2002	no	Combination of beam with implants or isotopes	yes	C53.9-Cervix uteri	medium	adc	0	156	0	other	63
908775	0	Regional	2002	no	Combination of beam with implants or isotopes	yes	C53.9-Cervix uteri	poor	adc	0	61	0	black	65
908796	0	Regional	2002	no	Combination of beam with implants or isotopes	yes	C53.1-Exocervix	medium	adc	1	7	1	black	79
909294	0	Regional	2002	yes	Beam radiation	no	C53.9-Cervix uteri	poor	scc	0	205	0	white	45
909343	0	Distant	2002	yes	Combination of beam with implants or isotopes	yes	C53.9-Cervix uteri	medium	scc	0	186	0	black	46
909930	0	Regional	2002	yes	Combination of beam with implants or isotopes	yes	C53.0-Endocervix	medium	adc	0	205	0	black	35
910292	0	Regional	2002	no	Combination of beam with implants or isotopes	yes	C53.9-Cervix uteri	medium	scc	0	194	1	other	51
910401	0	Regional	2002	no	Beam radiation	yes	C53.9-Cervix uteri	medium	scc	0	40	1	other	60
910520	0	Regional	2002	yes	Combination of beam with implants or isotopes	yes	C53.9-Cervix uteri	poor	scc	1	10	1	other	55
910694	0	Regional	2002	yes	Combination of beam with implants or isotopes	no	C53.0-Endocervix	medium	adc	0	170	0	black	58
910895	0	Regional	2002	yes	Combination of beam with implants or isotopes	yes	C53.8-Overlapping lesion of cervix uteri	poor	scc	0	203	1	other	49
911039	0	Distant	2002	no	Beam radiation	yes	C53.9-Cervix uteri	poor	scc	1	12	1	other	42
911549	0	Regional	2002	no	Beam radiation	yes	C53.9-Cervix uteri	poor	scc	0	207	0	other	39
912024	0	Localized	2003	yes	Beam radiation	no	C53.0-Endocervix	poor	adc	1	106	1	white	47
912597	0	Regional	2003	no	Beam radiation	yes	C53.9-Cervix uteri	poor	scc	1	10	1	black	49
913237	0	Regional	2003	no	Beam radiation	yes	C53.0-Endocervix	poor	asc	1	51	1	black	64
913852	0	Localized	2004	yes	brachytherapy	no	C53.0-Endocervix	poor	scc	0	175	0	black	66
914853	0	Regional	2004	yes	Beam radiation	no	C53.9-Cervix uteri	undifferentiated	scc	0	121	1	other	77
915281	0	Regional	2004	no	Beam radiation	yes	C53.9-Cervix uteri	medium	scc	1	25	1	black	39
915721	0	Localized	2000	yes	Combination of beam with implants or isotopes	no	C53.9-Cervix uteri	poor	scc	0	200	1	white	48
915842	0	Distant	2001	no	Combination of beam with implants or isotopes	no	C53.9-Cervix uteri	poor	scc	1	9	1	black	87
916273	0	Localized	2003	no	Beam radiation	yes	C53.9-Cervix uteri	undifferentiated	ne	1	14	1	black	47
916775	0	Distant	2003	no	Beam radiation	yes	C53.9-Cervix uteri	poor	scc	1	11	1	white	47
916924	0	Distant	2002	no	Beam radiation	no	C53.9-Cervix uteri	medium	scc	1	3	1	black	51
917286	0	Regional	2002	yes	Beam radiation	yes	C53.9-Cervix uteri	medium	scc	0	206	0	black	66
917304	0	Regional	2003	yes	Beam radiation	yes	C53.0-Endocervix	poor	scc	0	39	0	other	39
920005	0	Regional	2003	no	Beam radiation	yes	C53.9-Cervix uteri	poor	scc	0	184	0	black	45
920016	0	Localized	2003	yes	Combination of beam with implants or isotopes	yes	C53.9-Cervix uteri	medium	scc	0	45	0	black	33
920025	0	Localized	2003	yes	brachytherapy	yes	C53.9-Cervix uteri	poor	scc	1	39	1	black	35
922857	0	Distant	2003	no	Beam radiation	yes	C53.9-Cervix uteri	poor	scc	1	4	1	black	52
923481	0	Regional	2003	yes	Beam radiation	yes	C53.8-Overlapping lesion of cervix uteri	poor	scc	0	71	0	other	47
923485	0	Localized	2003	yes	Beam radiation	yes	C53.0-Endocervix	medium	adc	0	200	0	black	37
923579	0	Regional	2003	no	Beam radiation	yes	C53.9-Cervix uteri	medium	scc	0	10	0	black	34
923973	0	Regional	2003	yes	Beam radiation	no	C53.9-Cervix uteri	poor	scc	0	68	1	black	32
923992	0	Regional	2003	no	Combination of beam with implants or isotopes	yes	C53.9-Cervix uteri	poor	scc	0	199	0	black	58
923993	0	Distant	2003	yes	Radiation source not specified	no	C53.0-Endocervix	poor	adc	1	15	1	other	46
924270	0	Regional	2003	yes	Combination of beam with implants or isotopes	yes	C53.9-Cervix uteri	medium	scc	1	15	1	black	59
924307	0	Regional	2003	no	Combination of beam with implants or isotopes	yes	C53.9-Cervix uteri	medium	scc	0	195	1	other	66
924587	0	Localized	2003	yes	Beam radiation	no	C53.1-Exocervix	medium	scc	0	194	0	black	32
925005	0	Distant	2003	yes	Combination of beam with implants or isotopes	yes	C53.0-Endocervix	poor	scc	1	26	1	black	37
925010	0	Regional	2003	no	Beam radiation	yes	C53.0-Endocervix	poor	adc	1	25	1	black	53
925037	1	Distant	2003	no	Beam radiation	yes	C53.9-Cervix uteri	poor	scc	0	200	0	black	31
926156	0	Distant	2003	no	Beam radiation	yes	C53.9-Cervix uteri	medium	scc	1	9	1	black	71
926442	0	Regional	2003	no	Combination of beam with implants or isotopes	yes	C53.9-Cervix uteri	poor	scc	1	7	1	white	33
926444	0	Regional	2003	no	Beam radiation	no	C53.9-Cervix uteri	poor	scc	1	4	1	white	82
926621	1	Regional	2003	yes	Beam radiation	yes	C53.0-Endocervix	undifferentiated	adc	0	203	0	other	41
926634	0	Regional	2003	yes	Beam radiation	yes	C53.9-Cervix uteri	medium	scc	0	194	0	black	43
927477	0	Distant	2003	yes	Combination of beam with implants or isotopes	yes	C53.0-Endocervix	well	adc	0	197	0	black	40
927543	0	Regional	2003	no	Combination of beam with implants or isotopes	yes	C53.9-Cervix uteri	medium	scc	0	33	1	black	67
927720	0	Regional	2003	no	brachytherapy	yes	C53.9-Cervix uteri	poor	scc	1	140	1	black	46
927763	0	Regional	2003	yes	Beam radiation	yes	C53.9-Cervix uteri	medium	scc	0	192	0	black	35
927892	0	Regional	2003	no	Combination of beam with implants or isotopes	yes	C53.9-Cervix uteri	undifferentiated	adc	0	150	0	black	40
927912	0	Regional	2003	no	Combination of beam with implants or isotopes	no	C53.9-Cervix uteri	poor	scc	1	10	1	white	74
928039	0	Regional	2003	no	Combination of beam with implants or isotopes	yes	C53.9-Cervix uteri	poor	scc	1	44	1	black	58
928339	0	Regional	2003	no	Beam radiation	no	C53.9-Cervix uteri	well	scc	1	13	1	black	79
928750	0	Localized	2003	yes	Beam radiation	yes	C53.0-Endocervix	medium	scc	0	198	0	white	44
928996	0	Distant	2003	yes	Radiation source not specified	yes	C53.9-Cervix uteri	medium	scc	0	8	0	black	58
929032	0	Regional	2003	yes	Beam radiation	yes	C53.9-Cervix uteri	poor	scc	0	194	0	black	43
929171	0	Regional	2003	yes	Beam radiation	yes	C53.9-Cervix uteri	poor	asc	0	76	0	black	44
930113	1	Regional	2003	no	Beam radiation	yes	C53.0-Endocervix	medium	scc	0	125	1	black	53
931237	0	Regional	2003	no	Beam radiation	yes	C53.9-Cervix uteri	poor	scc	0	6	1	black	49
931827	0	Distant	2003	yes	Beam radiation	yes	C53.0-Endocervix	poor	adc	1	3	1	black	40
931958	0	Regional	2003	no	Beam radiation	yes	C53.9-Cervix uteri	medium	scc	0	184	0	other	65
933581	0	Regional	2003	yes	Beam radiation	yes	C53.8-Overlapping lesion of cervix uteri	poor	scc	0	196	0	other	46
933759	0	Localized	2003	no	Beam radiation	no	C53.9-Cervix uteri	poor	adc	0	141	0	other	59
933787	0	Localized	2003	yes	brachytherapy	no	C53.9-Cervix uteri	medium	asc	1	40	1	black	47
933794	0	Localized	2003	yes	Beam radiation	no	C53.9-Cervix uteri	well	adc	0	67	1	black	50
936772	0	Regional	2004	yes	Beam radiation	yes	C53.9-Cervix uteri	poor	scc	1	16	1	black	46
936782	0	Localized	2004	yes	brachytherapy	no	C53.9-Cervix uteri	medium	adc	1	41	1	other	44
936794	0	Regional	2004	no	Combination of beam with implants or isotopes	yes	C53.9-Cervix uteri	well	scc	1	63	1	black	78
937208	0	Regional	2004	no	Beam radiation	no	C53.9-Cervix uteri	well	adc	0	12	1	black	44
946584	0	Localized	2004	yes	Beam radiation	no	C53.0-Endocervix	well	adc	1	69	1	black	42
946596	0	Localized	2004	no	Beam radiation	yes	C53.9-Cervix uteri	medium	scc	0	184	0	other	54
946597	0	Localized	2004	no	Beam radiation	no	C53.9-Cervix uteri	poor	scc	0	185	0	black	61
947849	0	Localized	2004	yes	Beam radiation	no	C53.9-Cervix uteri	medium	adc	0	134	1	other	51
948168	0	Localized	2004	no	Combination of beam with implants or isotopes	yes	C53.0-Endocervix	medium	adc	1	16	1	black	36
949010	0	Regional	2004	no	Beam radiation	yes	C53.0-Endocervix	medium	adc	1	22	1	black	51
949147	0	Distant	2004	no	Beam radiation	yes	C53.9-Cervix uteri	poor	scc	1	32	1	other	44
949445	0	Distant	2004	yes	Combination of beam with implants or isotopes	no	C53.9-Cervix uteri	poor	scc	1	15	1	black	52
950287	0	Regional	2004	no	Beam radiation	yes	C53.9-Cervix uteri	poor	scc	0	182	0	other	49
950483	0	Localized	2004	yes	Combination of beam with implants or isotopes	yes	C53.0-Endocervix	poor	adc	0	172	0	black	57
950591	1	Regional	2004	no	Combination of beam with implants or isotopes	yes	C53.9-Cervix uteri	well	scc	1	105	1	black	43
950616	0	Regional	2004	no	Beam radiation	yes	C53.9-Cervix uteri	medium	scc	1	93	1	black	71
950641	0	Regional	2004	yes	Beam radiation	yes	C53.0-Endocervix	medium	adc	0	183	0	black	34
951123	0	Localized	2004	yes	Beam radiation	yes	C53.0-Endocervix	poor	adc	1	41	1	black	35
952062	0	Localized	2004	yes	Combination of beam with implants or isotopes	no	C53.9-Cervix uteri	medium	scc	1	25	1	black	29
952285	0	Distant	2004	yes	Beam radiation	yes	C53.0-Endocervix	medium	adc	1	48	1	black	68
952871	0	Regional	2004	yes	Beam radiation	yes	C53.9-Cervix uteri	poor	scc	0	184	0	black	41
953507	0	Regional	2004	no	Beam radiation	yes	C53.9-Cervix uteri	medium	scc	1	11	1	black	47
954233	0	Localized	2004	no	Beam radiation	yes	C53.0-Endocervix	medium	adc	0	155	0	black	51
954631	0	Regional	2004	yes	Beam radiation	yes	C53.0-Endocervix	poor	adc	1	5	1	other	43
954826	0	Localized	2004	yes	Beam radiation	no	C53.0-Endocervix	well	adc	0	181	0	black	67
955199	0	Localized	2004	yes	Beam radiation	yes	C53.0-Endocervix	poor	adc	0	186	0	black	46
956467	1	Localized	2004	yes	Beam radiation	no	C53.8-Overlapping lesion of cervix uteri	medium	scc	0	181	0	white	71
956768	0	Localized	2004	no	Combination of beam with implants or isotopes	yes	C53.9-Cervix uteri	undifferentiated	scc	0	189	0	white	53
957292	0	Regional	2004	no	Combination of beam with implants or isotopes	yes	C53.0-Endocervix	medium	adc	0	182	0	black	55
957721	0	Localized	2004	yes	Combination of beam with implants or isotopes	yes	C53.9-Cervix uteri	poor	scc	0	188	0	black	53
959331	0	Regional	2004	yes	Combination of beam with implants or isotopes	yes	C53.9-Cervix uteri	medium	scc	0	144	1	black	63
959500	0	Localized	2004	yes	Combination of beam with implants or isotopes	no	C53.9-Cervix uteri	poor	scc	0	181	0	other	68
959514	0	Distant	2004	no	Beam radiation	no	C53.9-Cervix uteri	medium	scc	1	3	1	black	56
960146	0	Regional	2004	yes	Beam radiation	yes	C53.0-Endocervix	poor	adc	0	190	0	other	56
964252	0	Regional	2005	yes	Beam radiation	yes	C53.9-Cervix uteri	medium	scc	0	179	0	black	41
965331	0	Localized	2005	yes	Beam radiation	yes	C53.9-Cervix uteri	medium	asc	0	178	0	black	54
965641	1	Localized	2005	yes	Beam radiation	no	C53.9-Cervix uteri	poor	scc	0	168	0	black	38
967744	0	Localized	2005	no	Combination of beam with implants or isotopes	yes	C53.0-Endocervix	medium	scc	0	172	0	black	29
971480	0	Regional	2005	no	Combination of beam with implants or isotopes	yes	C53.9-Cervix uteri	medium	scc	0	158	0	black	52
971504	0	Regional	2005	no	Combination of beam with implants or isotopes	yes	C53.9-Cervix uteri	poor	scc	0	175	0	black	28
971526	0	Regional	2005	no	Combination of beam with implants or isotopes	yes	C53.9-Cervix uteri	medium	scc	0	174	0	other	43
971622	0	Regional	2005	yes	Combination of beam with implants or isotopes	yes	C53.9-Cervix uteri	medium	scc	0	177	0	black	51
971625	1	Regional	2005	no	Beam radiation	yes	C53.9-Cervix uteri	poor	scc	1	106	1	black	59
972097	0	Localized	2005	no	Radiation source not specified	no	C53.9-Cervix uteri	medium	scc	1	1	1	other	76
972589	0	Regional	2005	yes	Beam radiation	no	C53.9-Cervix uteri	poor	scc	0	178	0	other	55
973603	0	Localized	2005	yes	Beam radiation	yes	C53.9-Cervix uteri	medium	ne	1	19	1	other	31
974325	0	Regional	2005	no	Beam radiation	no	C53.9-Cervix uteri	medium	scc	1	14	1	black	55
974377	0	Regional	2005	no	Beam radiation	yes	C53.9-Cervix uteri	medium	scc	0	173	0	black	28
975099	0	Localized	2005	no	Combination of beam with implants or isotopes	yes	C53.9-Cervix uteri	poor	scc	1	13	1	white	52
976085	0	Regional	2005	no	Combination of beam with implants or isotopes	yes	C53.9-Cervix uteri	medium	scc	0	33	1	other	72
976194	0	Distant	2005	no	Beam radiation	yes	C53.9-Cervix uteri	poor	scc	1	19	1	black	43
976411	0	Localized	2005	yes	Beam radiation	no	C53.9-Cervix uteri	medium	asc	0	175	0	other	42
979420	0	Regional	2005	yes	Beam radiation	no	C53.9-Cervix uteri	poor	scc	0	178	0	black	44
979505	0	Regional	2005	yes	Beam radiation	yes	C53.0-Endocervix	medium	scc	1	126	1	black	66
979533	0	Localized	2004	yes	brachytherapy	no	C53.9-Cervix uteri	medium	asc	1	57	1	black	41
979543	0	Localized	2005	yes	brachytherapy	yes	C53.9-Cervix uteri	medium	scc	0	133	1	other	39
980062	0	Distant	2005	yes	Beam radiation	yes	C53.9-Cervix uteri	poor	asc	0	172	0	black	54
980063	0	Regional	2005	no	Beam radiation	yes	C53.9-Cervix uteri	poor	scc	1	24	1	black	68
980467	0	Localized	2005	no	Combination of beam with implants or isotopes	yes	C53.9-Cervix uteri	poor	scc	0	174	0	black	51
980511	0	Localized	2005	no	Combination of beam with implants or isotopes	yes	C53.0-Endocervix	medium	adc	0	177	0	black	69
980528	0	Regional	2005	no	Beam radiation	yes	C53.9-Cervix uteri	medium	scc	1	5	1	black	85
981411	0	Regional	2005	no	Combination of beam with implants or isotopes	no	C53.0-Endocervix	poor	adc	1	7	1	black	80
981948	0	Regional	2005	no	Combination of beam with implants or isotopes	yes	C53.0-Endocervix	medium	scc	0	13	1	black	87
982319	0	Localized	2005	yes	Beam radiation	no	C53.9-Cervix uteri	poor	scc	0	137	1	black	66
982753	0	Regional	2005	yes	Beam radiation	yes	C53.9-Cervix uteri	poor	scc	0	172	0	other	46
983295	0	Regional	2005	yes	Combination of beam with implants or isotopes	yes	C53.9-Cervix uteri	medium	scc	0	173	0	other	38
984178	0	Regional	2006	yes	Beam radiation	yes	C53.9-Cervix uteri	poor	scc	0	167	0	black	60
984510	0	Regional	2005	yes	Beam radiation	yes	C53.9-Cervix uteri	poor	asc	1	29	1	black	34
985465	0	Regional	2005	yes	Beam radiation	yes	C53.0-Endocervix	well	adc	1	79	1	other	46
986548	0	Regional	2005	no	Combination of beam with implants or isotopes	yes	C53.9-Cervix uteri	poor	scc	0	127	1	black	73
987300	0	Regional	2005	yes	Beam radiation	no	C53.0-Endocervix	poor	adc	0	168	0	black	46
987440	0	Regional	2005	no	Combination of beam with implants or isotopes	yes	C53.9-Cervix uteri	medium	scc	1	18	1	other	70
988611	0	Distant	2005	yes	Combination of beam with implants or isotopes	yes	C53.0-Endocervix	medium	asc	0	170	0	black	62
989359	0	Regional	2006	no	Combination of beam with implants or isotopes	yes	C53.9-Cervix uteri	medium	scc	1	13	1	black	54
989676	0	Regional	2006	yes	Combination of beam with implants or isotopes	yes	C53.9-Cervix uteri	medium	scc	1	14	1	black	47
990959	0	Distant	2006	no	Beam radiation	yes	C53.9-Cervix uteri	poor	adc	1	17	1	black	57
991205	0	Regional	2005	no	Combination of beam with implants or isotopes	yes	C53.9-Cervix uteri	poor	scc	1	167	1	white	58
993564	0	Regional	2005	no	Beam radiation	no	C53.9-Cervix uteri	poor	other	1	8	1	black	84
996341	0	Localized	2006	yes	brachytherapy	yes	C53.9-Cervix uteri	poor	scc	0	167	0	black	62
996967	0	Localized	2006	no	Combination of beam with implants or isotopes	yes	C53.9-Cervix uteri	poor	scc	1	50	1	white	51
998546	0	Localized	2006	yes	Beam radiation	no	C53.9-Cervix uteri	medium	adc	1	9	1	other	97
999552	0	Regional	2006	no	Combination of beam with implants or isotopes	yes	C53.9-Cervix uteri	medium	scc	0	72	0	black	74
1000718	0	Localized	2005	no	Beam radiation	yes	C53.9-Cervix uteri	poor	scc	1	106	1	black	57
1000882	0	Regional	2005	yes	Beam radiation	yes	C53.0-Endocervix	poor	asc	1	67	1	black	53
1001284	0	Localized	2006	no	Combination of beam with implants or isotopes	yes	C53.9-Cervix uteri	poor	asc	0	164	0	black	46
1001867	0	Regional	2006	no	Combination of beam with implants or isotopes	yes	C53.9-Cervix uteri	poor	scc	1	94	1	black	30
1002264	0	Localized	2006	yes	Combination of beam with implants or isotopes	yes	C53.0-Endocervix	medium	adc	0	98	1	black	59
1003409	0	Regional	2006	no	Combination of beam with implants or isotopes	yes	C53.9-Cervix uteri	poor	scc	1	41	1	black	53
1003465	0	Localized	2006	yes	Beam radiation	no	C53.0-Endocervix	undifferentiated	adc	0	73	0	other	73
1005435	0	Localized	2006	yes	Beam radiation	no	C53.9-Cervix uteri	medium	scc	0	147	1	black	69
1005836	0	Localized	2006	no	Combination of beam with implants or isotopes	yes	C53.9-Cervix uteri	poor	scc	1	51	1	other	51
1006008	0	Distant	2006	no	Beam radiation	yes	C53.9-Cervix uteri	well	scc	1	4	1	black	29
1006312	0	Regional	2006	yes	Combination of beam with implants or isotopes	no	C53.9-Cervix uteri	medium	adc	0	161	0	black	35
1007552	0	Regional	2006	no	Combination of beam with implants or isotopes	yes	C53.9-Cervix uteri	poor	scc	0	159	0	black	39
1009900	0	Regional	2006	no	Combination of beam with implants or isotopes	yes	C53.9-Cervix uteri	medium	scc	0	161	0	black	55
1010121	0	Regional	2006	yes	Combination of beam with implants or isotopes	yes	C53.9-Cervix uteri	poor	scc	0	167	0	other	59
1010330	0	Regional	2006	no	Combination of beam with implants or isotopes	yes	C53.9-Cervix uteri	undifferentiated	ne	0	164	0	black	34
1010419	0	Regional	2006	no	Combination of beam with implants or isotopes	yes	C53.0-Endocervix	undifferentiated	adc	0	165	0	black	39
1010850	0	Localized	2006	no	Beam radiation	yes	C53.9-Cervix uteri	medium	scc	1	64	1	other	38
1011016	0	Distant	2006	yes	Combination of beam with implants or isotopes	yes	C53.9-Cervix uteri	poor	scc	0	163	0	other	49
1013842	0	Localized	2005	no	Beam radiation	yes	C53.9-Cervix uteri	poor	scc	1	53	1	black	45
1014199	0	Distant	2006	no	Beam radiation	yes	C53.9-Cervix uteri	poor	scc	1	1	1	white	39
1014288	0	Regional	2006	yes	Combination of beam with implants or isotopes	yes	C53.0-Endocervix	poor	scc	1	31	1	other	72
1016015	0	Regional	2006	no	Combination of beam with implants or isotopes	yes	C53.9-Cervix uteri	poor	scc	1	25	1	black	49
1016570	0	Distant	2006	no	brachytherapy	yes	C53.0-Endocervix	poor	scc	0	12	1	black	43
1017685	0	Regional	2006	yes	Combination of beam with implants or isotopes	yes	C53.9-Cervix uteri	poor	scc	0	159	0	other	29
1019392	0	Distant	2006	no	Combination of beam with implants or isotopes	yes	C53.9-Cervix uteri	medium	scc	0	12	1	white	57
1019711	0	Regional	2006	no	Combination of beam with implants or isotopes	yes	C53.9-Cervix uteri	medium	adc	0	78	1	other	64
1020741	0	Regional	2006	no	Beam radiation	yes	C53.0-Endocervix	medium	adc	1	16	1	other	50
1020878	0	Localized	2006	yes	Radiation source not specified	yes	C53.1-Exocervix	medium	scc	0	157	0	black	51
1021542	0	Localized	2006	no	Radiation source not specified	no	C53.9-Cervix uteri	undifferentiated	other	0	158	0	white	73
1021929	0	Regional	2006	no	Combination of beam with implants or isotopes	yes	C53.0-Endocervix	poor	scc	1	15	1	black	62
1024460	0	Regional	2006	no	Combination of beam with implants or isotopes	yes	C53.9-Cervix uteri	medium	scc	0	49	0	black	36
1024990	0	Localized	2006	yes	brachytherapy	no	C53.9-Cervix uteri	well	adc	0	158	0	black	50
1026224	0	Regional	2006	no	Combination of beam with implants or isotopes	yes	C53.9-Cervix uteri	poor	scc	1	51	1	other	49
1027766	1	Localized	2006	yes	Combination of beam with implants or isotopes	no	C53.0-Endocervix	well	adc	0	87	1	black	74
1028324	0	Localized	2006	yes	Beam radiation	no	C53.9-Cervix uteri	poor	scc	0	125	0	other	84
1029054	0	Regional	2006	yes	Combination of beam with implants or isotopes	no	C53.9-Cervix uteri	poor	scc	0	158	0	black	44
1029061	0	Regional	2006	no	Beam radiation	yes	C53.9-Cervix uteri	undifferentiated	ne	0	158	0	other	38
1030545	0	Regional	2006	no	Combination of beam with implants or isotopes	yes	C53.9-Cervix uteri	medium	scc	0	158	0	black	33
1033287	0	Regional	2007	no	Combination of beam with implants or isotopes	yes	C53.9-Cervix uteri	poor	scc	0	139	0	other	49
1033966	0	Distant	2007	yes	Beam radiation	yes	C53.0-Endocervix	undifferentiated	adc	1	16	1	other	53
1034001	0	Regional	2006	yes	Beam radiation	no	C53.9-Cervix uteri	poor	scc	0	58	1	black	57
1034025	0	Localized	2006	yes	Combination of beam with implants or isotopes	yes	C53.9-Cervix uteri	poor	scc	1	13	1	black	55
1035155	0	Regional	2007	yes	Beam radiation	yes	C53.9-Cervix uteri	medium	asc	0	155	0	black	37
1035481	0	Distant	2007	yes	Combination of beam with implants or isotopes	no	C53.0-Endocervix	medium	adc	0	150	0	white	62
1035602	0	Regional	2007	no	Combination of beam with implants or isotopes	yes	C53.9-Cervix uteri	poor	other	1	22	1	black	58
1035767	0	Localized	2007	yes	Combination of beam with implants or isotopes	yes	C53.9-Cervix uteri	medium	scc	0	143	0	black	44
1036014	0	Localized	2007	yes	Combination of beam with implants or isotopes	yes	C53.1-Exocervix	poor	scc	0	155	0	other	49
1036355	0	Localized	2007	no	Combination of beam with implants or isotopes	yes	C53.0-Endocervix	well	adc	0	155	0	black	45
1036883	0	Distant	2007	no	Combination of beam with implants or isotopes	yes	C53.9-Cervix uteri	poor	scc	1	10	1	black	47
1037057	0	Regional	2007	no	Beam radiation	yes	C53.9-Cervix uteri	undifferentiated	other	0	151	0	other	57
1038071	0	Regional	2006	no	Combination of beam with implants or isotopes	yes	C53.9-Cervix uteri	poor	scc	0	156	0	white	44
1038799	1	Localized	2007	yes	Combination of beam with implants or isotopes	no	C53.9-Cervix uteri	poor	scc	0	154	0	black	65
1041561	0	Localized	2007	no	Combination of beam with implants or isotopes	yes	C53.9-Cervix uteri	poor	scc	0	154	0	other	55
1041708	0	Regional	2007	yes	Radiation source not specified	yes	C53.0-Endocervix	medium	asc	0	150	0	black	54
1041711	0	Regional	2007	no	Combination of beam with implants or isotopes	yes	C53.9-Cervix uteri	poor	scc	0	154	0	other	68
1042303	0	Regional	2007	yes	Beam radiation	yes	C53.9-Cervix uteri	medium	scc	0	27	0	black	28
1042304	0	Regional	2007	no	Combination of beam with implants or isotopes	yes	C53.9-Cervix uteri	medium	scc	0	93	0	black	36
1044967	0	Regional	2007	yes	Combination of beam with implants or isotopes	yes	C53.8-Overlapping lesion of cervix uteri	poor	scc	0	150	0	white	57
1045155	0	Distant	2007	yes	Radiation source not specified	yes	C53.0-Endocervix	well	adc	1	24	1	black	44
1045624	0	Localized	2007	yes	Combination of beam with implants or isotopes	yes	C53.9-Cervix uteri	well	adc	0	149	0	other	37
1045910	0	Regional	2007	yes	Combination of beam with implants or isotopes	yes	C53.9-Cervix uteri	poor	scc	1	31	1	other	58
1047690	0	Localized	2007	yes	Beam radiation	yes	C53.0-Endocervix	poor	scc	0	147	0	other	54
1048860	0	Regional	2007	no	Radiation source not specified	yes	C53.9-Cervix uteri	poor	scc	1	11	1	white	62
1048886	0	Regional	2007	no	Combination of beam with implants or isotopes	yes	C53.9-Cervix uteri	medium	scc	0	145	0	black	36
1050123	0	Regional	2007	yes	Beam radiation	no	C53.9-Cervix uteri	poor	scc	0	4	0	black	60
1050869	0	Regional	2007	yes	Combination of beam with implants or isotopes	no	C53.0-Endocervix	well	asc	0	153	0	black	52
1052398	0	Distant	2007	no	Beam radiation	yes	C53.9-Cervix uteri	medium	scc	0	8	0	black	57
1052596	0	Localized	2007	yes	Combination of beam with implants or isotopes	yes	C53.0-Endocervix	undifferentiated	adc	1	33	1	black	69
1054946	0	Regional	2007	no	Combination of beam with implants or isotopes	yes	C53.9-Cervix uteri	poor	asc	0	69	0	black	32
1055110	0	Regional	2007	yes	Combination of beam with implants or isotopes	yes	C53.9-Cervix uteri	poor	adc	0	147	0	black	40
1055529	0	Regional	2007	no	Beam radiation	yes	C53.9-Cervix uteri	medium	scc	1	17	1	other	39
1056735	0	Regional	2007	no	Beam radiation	yes	C53.9-Cervix uteri	poor	scc	0	54	0	black	47
1057625	0	Localized	2007	yes	Combination of beam with implants or isotopes	yes	C53.9-Cervix uteri	medium	scc	0	138	0	other	47
1057939	0	Regional	2007	no	Beam radiation	yes	C53.0-Endocervix	medium	scc	1	28	1	black	55
1059818	0	Regional	2007	no	Beam radiation	yes	C53.9-Cervix uteri	poor	scc	1	5	1	white	58
1060398	0	Regional	2007	no	Combination of beam with implants or isotopes	yes	C53.9-Cervix uteri	medium	scc	0	9	0	white	52
1060972	0	Localized	2007	yes	Combination of beam with implants or isotopes	yes	C53.0-Endocervix	poor	scc	1	29	1	white	41
1062320	0	Regional	2007	yes	Beam radiation	yes	C53.0-Endocervix	medium	asc	0	144	0	black	69
1062538	0	Distant	2007	no	Combination of beam with implants or isotopes	yes	C53.9-Cervix uteri	poor	scc	1	18	1	white	39
1063673	0	Regional	2007	no	Combination of beam with implants or isotopes	yes	C53.9-Cervix uteri	well	scc	0	155	0	other	59
1063890	0	Regional	2007	no	Beam radiation	yes	C53.0-Endocervix	poor	scc	0	145	0	black	57
1063894	0	Localized	2007	no	Combination of beam with implants or isotopes	yes	C53.9-Cervix uteri	poor	scc	1	20	1	white	55
1063914	1	Localized	2007	no	Beam radiation	yes	C53.0-Endocervix	medium	adc	0	146	0	black	33
1063960	0	Distant	2007	no	Beam radiation	yes	C53.0-Endocervix	medium	scc	1	17	1	black	80
1064034	0	Localized	2007	no	Beam radiation	no	C53.9-Cervix uteri	poor	scc	0	144	0	other	73
1065845	0	Distant	2007	no	Beam radiation	yes	C53.0-Endocervix	medium	adc	1	21	1	black	61
1066174	0	Localized	2007	yes	Combination of beam with implants or isotopes	yes	C53.9-Cervix uteri	poor	scc	1	53	1	black	43
1067680	0	Localized	2007	yes	Combination of beam with implants or isotopes	no	C53.0-Endocervix	poor	scc	0	147	0	other	59
1068268	0	Localized	2007	yes	Beam radiation	yes	C53.9-Cervix uteri	poor	scc	0	138	0	other	37
1068587	0	Localized	2007	yes	Beam radiation	no	C53.0-Endocervix	well	adc	0	147	0	other	45
1069250	0	Distant	2008	no	Combination of beam with implants or isotopes	yes	C53.9-Cervix uteri	medium	scc	1	102	1	black	30
1069411	0	Regional	2007	no	Combination of beam with implants or isotopes	yes	C53.9-Cervix uteri	medium	scc	0	144	0	other	54
1071867	0	Regional	2008	yes	Combination of beam with implants or isotopes	yes	C53.0-Endocervix	medium	adc	1	28	1	other	42
1072018	0	Localized	2008	yes	Beam radiation	no	C53.9-Cervix uteri	well	scc	0	139	0	black	51
1072436	0	Regional	2008	no	Combination of beam with implants or isotopes	yes	C53.9-Cervix uteri	medium	scc	0	11	0	other	53
1073153	0	Regional	2007	no	Combination of beam with implants or isotopes	yes	C53.0-Endocervix	poor	scc	1	6	1	other	56
1073340	0	Regional	2008	no	Beam radiation	yes	C53.9-Cervix uteri	poor	scc	1	26	1	white	45
1073638	0	Regional	2008	no	Beam radiation	yes	C53.8-Overlapping lesion of cervix uteri	poor	scc	1	28	1	other	69
1074064	0	Distant	2008	no	Beam radiation	yes	C53.9-Cervix uteri	poor	adc	0	26	0	black	56
1076481	0	Regional	2007	yes	Combination of beam with implants or isotopes	yes	C53.9-Cervix uteri	medium	adc	0	144	0	black	33
1076687	0	Regional	2008	no	Beam radiation	yes	C53.9-Cervix uteri	poor	scc	0	139	0	other	59
1078997	0	Regional	2008	no	Combination of beam with implants or isotopes	yes	C53.0-Endocervix	poor	adc	1	75	1	black	48
1079198	0	Localized	2008	yes	Combination of beam with implants or isotopes	yes	C53.9-Cervix uteri	poor	scc	0	68	1	black	62
1079770	0	Regional	2008	no	Combination of beam with implants or isotopes	yes	C53.9-Cervix uteri	medium	scc	0	139	0	black	74
1080969	0	Regional	2008	yes	Beam radiation	yes	C53.1-Exocervix	medium	adc	0	136	0	black	31
1081764	0	Regional	2008	yes	Beam radiation	yes	C53.9-Cervix uteri	poor	scc	0	140	0	other	67
1082527	0	Regional	2008	no	Beam radiation	yes	C53.9-Cervix uteri	poor	scc	0	139	0	other	54
1083783	0	Distant	2008	yes	Beam radiation	yes	C53.9-Cervix uteri	poor	asc	0	75	1	black	54
1083870	0	Regional	2008	yes	Beam radiation	yes	C53.0-Endocervix	poor	adc	1	32	1	black	32
1085190	0	Regional	2008	yes	Combination of beam with implants or isotopes	yes	C53.9-Cervix uteri	medium	scc	0	139	0	white	53
1087375	0	Regional	2008	no	Combination of beam with implants or isotopes	no	C53.0-Endocervix	poor	scc	1	20	1	black	77
1087672	0	Regional	2008	yes	Combination of beam with implants or isotopes	yes	C53.9-Cervix uteri	medium	scc	0	51	1	other	52
1087880	0	Regional	2008	no	brachytherapy	yes	C53.9-Cervix uteri	poor	scc	0	23	0	other	34
1089296	0	Regional	2008	yes	Beam radiation	yes	C53.9-Cervix uteri	medium	scc	1	37	1	black	35
1090027	0	Regional	2008	no	Combination of beam with implants or isotopes	yes	C53.9-Cervix uteri	medium	scc	1	35	1	other	56
1090704	0	Localized	2008	yes	Combination of beam with implants or isotopes	yes	C53.0-Endocervix	medium	adc	0	134	0	other	38
1091168	0	Regional	2008	yes	Beam radiation	yes	C53.9-Cervix uteri	medium	scc	0	133	0	black	67
1091878	0	Regional	2008	no	Combination of beam with implants or isotopes	yes	C53.9-Cervix uteri	poor	scc	0	137	0	other	75
1092301	0	Regional	2008	yes	Combination of beam with implants or isotopes	yes	C53.9-Cervix uteri	poor	scc	0	136	0	other	43
1092321	0	Regional	2008	yes	Beam radiation	yes	C53.9-Cervix uteri	medium	adc	1	53	1	black	53
1092344	0	Regional	2008	yes	brachytherapy	no	C53.9-Cervix uteri	poor	scc	0	136	0	black	35
1093183	0	Distant	2008	no	Combination of beam with implants or isotopes	yes	C53.9-Cervix uteri	poor	scc	1	9	1	black	55
1093561	0	Distant	2008	no	Combination of beam with implants or isotopes	yes	C53.9-Cervix uteri	medium	scc	1	37	1	other	32
1094398	0	Localized	2008	no	Combination of beam with implants or isotopes	yes	C53.9-Cervix uteri	poor	scc	0	138	0	other	39
1096529	0	Regional	2008	yes	Beam radiation	no	C53.0-Endocervix	medium	scc	0	133	0	white	48
1097614	0	Regional	2008	no	Combination of beam with implants or isotopes	yes	C53.9-Cervix uteri	medium	scc	0	75	0	black	25
1097894	0	Localized	2008	yes	Combination of beam with implants or isotopes	no	C53.9-Cervix uteri	poor	scc	0	134	0	other	56
1097911	0	Localized	2008	yes	Beam radiation	no	C53.9-Cervix uteri	medium	adc	0	135	0	black	57
1098764	0	Regional	2008	no	Combination of beam with implants or isotopes	yes	C53.9-Cervix uteri	poor	scc	0	132	0	black	27
1099188	0	Regional	2008	yes	Combination of beam with implants or isotopes	no	C53.9-Cervix uteri	poor	scc	0	134	0	black	65
1099614	0	Regional	2008	no	Combination of beam with implants or isotopes	yes	C53.9-Cervix uteri	well	scc	0	135	0	black	49
1100189	0	Regional	2008	yes	Combination of beam with implants or isotopes	no	C53.9-Cervix uteri	medium	scc	0	134	0	other	70
1102150	0	Localized	2008	yes	Beam radiation	yes	C53.9-Cervix uteri	medium	scc	0	136	0	other	59
1102153	0	Localized	2009	no	Combination of beam with implants or isotopes	no	C53.9-Cervix uteri	medium	scc	0	131	0	other	88
1102966	0	Regional	2008	no	Combination of beam with implants or isotopes	yes	C53.9-Cervix uteri	medium	scc	1	79	1	black	50
1105059	0	Regional	2008	no	Combination of beam with implants or isotopes	yes	C53.9-Cervix uteri	medium	scc	0	135	0	white	54
1106195	0	Localized	2008	yes	Beam radiation	no	C53.8-Overlapping lesion of cervix uteri	poor	scc	0	58	0	other	75
1106734	0	Regional	2008	no	Beam radiation	yes	C53.9-Cervix uteri	medium	scc	0	134	0	black	30
1106834	0	Regional	2009	no	Beam radiation	yes	C53.9-Cervix uteri	poor	scc	0	17	1	other	72
1109312	0	Localized	2009	yes	Combination of beam with implants or isotopes	yes	C53.9-Cervix uteri	poor	asc	0	92	0	black	63
1111170	0	Distant	2008	no	Combination of beam with implants or isotopes	yes	C53.9-Cervix uteri	medium	adc	1	12	1	black	46
1111173	0	Regional	2009	no	Combination of beam with implants or isotopes	yes	C53.9-Cervix uteri	poor	ne	0	130	0	black	29
1112069	0	Regional	2009	no	Beam radiation	yes	C53.9-Cervix uteri	medium	scc	0	128	0	black	76
1113570	0	Distant	2009	no	Combination of beam with implants or isotopes	yes	C53.9-Cervix uteri	medium	scc	1	15	1	black	63
1115329	0	Localized	2009	no	Combination of beam with implants or isotopes	no	C53.9-Cervix uteri	medium	scc	1	37	1	black	79
1117305	0	Localized	2009	yes	Combination of beam with implants or isotopes	no	C53.9-Cervix uteri	medium	adc	0	5	0	other	60
1118902	0	Regional	2009	no	Combination of beam with implants or isotopes	yes	C53.9-Cervix uteri	undifferentiated	other	0	127	0	black	52
1119076	0	Regional	2009	yes	Combination of beam with implants or isotopes	yes	C53.9-Cervix uteri	poor	scc	0	42	0	black	49
1119451	0	Regional	2009	no	Beam radiation	yes	C53.9-Cervix uteri	medium	scc	1	18	1	black	43
1119850	0	Localized	2005	yes	Combination of beam with implants or isotopes	no	C53.9-Cervix uteri	poor	adc	0	52	1	other	79
1120431	0	Regional	2009	no	Combination of beam with implants or isotopes	yes	C53.0-Endocervix	medium	adc	1	11	1	black	28
1120435	0	Localized	2008	yes	Beam radiation	no	C53.9-Cervix uteri	poor	adc	0	18	1	white	57
1121396	0	Localized	2009	yes	Beam radiation	yes	C53.9-Cervix uteri	poor	scc	0	125	0	black	45
1121951	0	Regional	2008	no	Combination of beam with implants or isotopes	yes	C53.9-Cervix uteri	medium	scc	0	72	0	other	61
1122273	0	Distant	2009	yes	Beam radiation	yes	C53.9-Cervix uteri	medium	scc	0	114	1	black	82
1123675	0	Localized	2009	no	Beam radiation	yes	C53.9-Cervix uteri	medium	scc	1	21	1	black	70
1125015	0	Distant	2009	no	Beam radiation	yes	C53.9-Cervix uteri	poor	scc	1	8	1	black	54
1125027	0	Distant	2009	no	Combination of beam with implants or isotopes	yes	C53.9-Cervix uteri	poor	scc	0	121	1	black	70
1126479	0	Localized	2009	yes	Combination of beam with implants or isotopes	no	C53.0-Endocervix	undifferentiated	scc	0	128	0	black	41
1128026	0	Regional	2009	no	Combination of beam with implants or isotopes	yes	C53.9-Cervix uteri	medium	scc	0	125	0	black	30
1130910	0	Localized	2009	yes	Beam radiation	no	C53.9-Cervix uteri	medium	scc	0	16	0	black	43
1131562	0	Regional	2009	no	Beam radiation	yes	C53.9-Cervix uteri	poor	ne	0	121	0	other	40
1131721	0	Regional	2009	no	Combination of beam with implants or isotopes	yes	C53.9-Cervix uteri	poor	scc	0	130	0	white	38
1131751	0	Localized	2009	yes	Beam radiation	yes	C53.9-Cervix uteri	medium	scc	0	126	0	black	35
1132475	0	Localized	2009	yes	Radiation source not specified	no	C53.0-Endocervix	well	adc	0	125	0	black	54
1133105	0	Localized	2009	yes	Combination of beam with implants or isotopes	yes	C53.9-Cervix uteri	poor	scc	0	120	0	black	35
1134598	0	Regional	2009	yes	Beam radiation	yes	C53.9-Cervix uteri	medium	scc	0	126	0	other	71
1135043	0	Localized	2009	no	Combination of beam with implants or isotopes	no	C53.9-Cervix uteri	well	scc	0	91	1	black	90
1137029	0	Distant	2009	no	Combination of beam with implants or isotopes	yes	C53.9-Cervix uteri	poor	scc	0	5	0	black	38
1137034	0	Regional	2009	no	Combination of beam with implants or isotopes	yes	C53.9-Cervix uteri	poor	scc	0	32	1	black	57
1137080	0	Regional	2009	no	Beam radiation	yes	C53.0-Endocervix	poor	scc	0	34	0	black	53
1137823	0	Regional	2009	no	Combination of beam with implants or isotopes	yes	C53.9-Cervix uteri	medium	scc	1	57	1	black	37
1137826	0	Distant	2009	yes	Beam radiation	yes	C53.9-Cervix uteri	poor	scc	1	25	1	other	32
1141104	0	Regional	2009	no	Combination of beam with implants or isotopes	yes	C53.9-Cervix uteri	poor	adc	1	33	1	black	50
1143360	0	Regional	2009	no	Combination of beam with implants or isotopes	yes	C53.9-Cervix uteri	medium	scc	0	120	0	other	45
1145391	0	Regional	2009	no	Combination of beam with implants or isotopes	yes	C53.9-Cervix uteri	medium	scc	0	81	1	other	68
1146388	0	Regional	2009	no	Combination of beam with implants or isotopes	yes	C53.1-Exocervix	poor	scc	1	38	1	other	49
1146515	0	Regional	2009	no	Combination of beam with implants or isotopes	yes	C53.9-Cervix uteri	medium	scc	0	80	0	black	47
1147874	0	Regional	2009	no	Combination of beam with implants or isotopes	yes	C53.9-Cervix uteri	poor	adc	1	7	1	black	51
1148624	0	Regional	2009	no	Combination of beam with implants or isotopes	yes	C53.9-Cervix uteri	poor	scc	1	31	1	black	47
1150745	0	Regional	2010	no	Beam radiation	yes	C53.9-Cervix uteri	poor	scc	0	23	1	black	77
1150844	0	Localized	2009	no	Combination of beam with implants or isotopes	yes	C53.9-Cervix uteri	poor	scc	0	68	0	black	55
1152413	0	Regional	2010	yes	Beam radiation	yes	C53.9-Cervix uteri	poor	scc	0	5	0	black	39
1152483	0	Regional	2010	no	Combination of beam with implants or isotopes	yes	C53.9-Cervix uteri	medium	scc	0	116	0	black	34
1152507	0	Localized	2010	no	Combination of beam with implants or isotopes	yes	C53.9-Cervix uteri	well	adc	0	116	0	other	49
1153294	0	Localized	2010	yes	Beam radiation	no	C53.0-Endocervix	poor	adc	0	117	0	black	40
1153369	0	Distant	2010	yes	Beam radiation	yes	C53.9-Cervix uteri	poor	adc	1	23	1	black	65
1155093	0	Regional	2010	no	Combination of beam with implants or isotopes	yes	C53.9-Cervix uteri	medium	adc	1	7	1	white	66
1155154	0	Regional	2010	no	Radiation source not specified	no	C53.9-Cervix uteri	medium	adc	1	14	1	black	87
1156085	0	Regional	2010	yes	Beam radiation	yes	C53.9-Cervix uteri	poor	scc	0	118	0	other	50
1156504	0	Localized	2010	no	Combination of beam with implants or isotopes	yes	C53.9-Cervix uteri	poor	scc	0	118	0	black	64
1158037	0	Localized	2010	yes	Beam radiation	yes	C53.9-Cervix uteri	poor	scc	0	47	0	black	46
1158040	0	Regional	2010	yes	Beam radiation	yes	C53.9-Cervix uteri	medium	scc	0	99	0	black	45
1160067	0	Regional	2010	no	Combination of beam with implants or isotopes	yes	C53.9-Cervix uteri	poor	asc	0	114	0	other	54
1160527	0	Distant	2010	no	Beam radiation	no	C53.9-Cervix uteri	undifferentiated	adc	1	1	1	black	62
1160561	0	Distant	2010	no	Beam radiation	yes	C53.9-Cervix uteri	poor	adc	1	12	1	black	58
1160606	0	Regional	2010	yes	Beam radiation	yes	C53.0-Endocervix	poor	adc	0	118	0	black	46
1162220	0	Regional	2010	yes	Combination of beam with implants or isotopes	yes	C53.9-Cervix uteri	medium	scc	0	5	0	black	31
1165384	0	Regional	2010	no	Beam radiation	yes	C53.9-Cervix uteri	well	adc	1	39	1	other	81
1166105	0	Distant	2009	yes	Beam radiation	yes	C53.0-Endocervix	poor	scc	1	50	1	other	62
1166788	0	Regional	2010	no	Combination of beam with implants or isotopes	yes	C53.9-Cervix uteri	medium	scc	0	114	0	black	31
1166951	0	Regional	2010	no	Combination of beam with implants or isotopes	yes	C53.9-Cervix uteri	medium	scc	0	53	0	other	64
1167337	0	Localized	2010	yes	brachytherapy	yes	C53.9-Cervix uteri	well	adc	0	119	0	other	70
1167503	1	Regional	2010	no	Combination of beam with implants or isotopes	yes	C53.9-Cervix uteri	poor	scc	0	119	0	black	50
1167526	0	Localized	2009	no	Combination of beam with implants or isotopes	yes	C53.0-Endocervix	undifferentiated	adc	0	120	0	other	38
1167689	0	Localized	2010	yes	Beam radiation	no	C53.9-Cervix uteri	medium	scc	0	115	0	black	49
1167870	0	Regional	2010	yes	Combination of beam with implants or isotopes	yes	C53.9-Cervix uteri	medium	asc	1	32	1	black	49
1167916	0	Regional	2010	no	Combination of beam with implants or isotopes	yes	C53.9-Cervix uteri	medium	scc	1	21	1	other	50
1168092	0	Localized	2010	yes	Beam radiation	no	C53.9-Cervix uteri	poor	adc	0	64	0	black	41
1169762	0	Regional	2010	no	Combination of beam with implants or isotopes	yes	C53.9-Cervix uteri	poor	scc	1	13	1	other	42
1170401	0	Regional	2010	yes	Beam radiation	yes	C53.1-Exocervix	medium	scc	0	101	1	black	45
1170562	0	Localized	2010	no	brachytherapy	yes	C53.9-Cervix uteri	poor	scc	0	110	0	black	66
1170662	0	Regional	2010	yes	Beam radiation	yes	C53.0-Endocervix	poor	ne	0	112	0	black	57
1170684	0	Regional	2010	yes	Beam radiation	yes	C53.9-Cervix uteri	poor	scc	1	69	1	other	66
1171178	0	Regional	2010	no	Combination of beam with implants or isotopes	yes	C53.9-Cervix uteri	poor	scc	0	52	0	black	43
1171416	0	Regional	2010	no	Combination of beam with implants or isotopes	yes	C53.9-Cervix uteri	poor	scc	0	14	1	black	53
1171513	0	Regional	2010	no	Combination of beam with implants or isotopes	yes	C53.9-Cervix uteri	poor	scc	0	91	1	white	60
1171694	0	Regional	2010	yes	Combination of beam with implants or isotopes	no	C53.0-Endocervix	well	adc	0	118	0	black	47
1173541	0	Regional	2010	no	Combination of beam with implants or isotopes	yes	C53.9-Cervix uteri	poor	scc	0	14	1	white	53
1178418	0	Distant	2010	no	Combination of beam with implants or isotopes	yes	C53.0-Endocervix	well	adc	0	108	0	black	65
1178747	0	Localized	2010	yes	Combination of beam with implants or isotopes	yes	C53.9-Cervix uteri	poor	scc	0	110	0	black	43
1178759	0	Regional	2010	no	Combination of beam with implants or isotopes	yes	C53.9-Cervix uteri	medium	scc	1	49	1	white	40
1180004	0	Distant	2010	no	Combination of beam with implants or isotopes	yes	C53.9-Cervix uteri	poor	asc	1	20	1	white	30
1180089	0	Localized	2010	no	Combination of beam with implants or isotopes	no	C53.9-Cervix uteri	poor	scc	0	113	0	black	46
1180513	0	Regional	2010	yes	brachytherapy	yes	C53.9-Cervix uteri	medium	scc	0	109	0	black	54
1181590	0	Regional	2010	no	Beam radiation	yes	C53.9-Cervix uteri	medium	adc	1	70	1	other	66
1182628	0	Regional	2010	no	Combination of beam with implants or isotopes	yes	C53.9-Cervix uteri	medium	scc	0	114	0	other	36
1183579	0	Localized	2010	yes	Beam radiation	no	C53.9-Cervix uteri	medium	scc	0	111	0	white	42
1183804	0	Regional	2010	yes	Beam radiation	yes	C53.9-Cervix uteri	well	adc	0	91	0	other	37
1184069	0	Regional	2011	no	Beam radiation	yes	C53.9-Cervix uteri	poor	asc	1	13	1	black	60
1187089	0	Regional	2010	no	Combination of beam with implants or isotopes	yes	C53.0-Endocervix	medium	scc	1	8	1	black	54
1187532	0	Regional	2010	no	Beam radiation	no	C53.9-Cervix uteri	poor	scc	1	7	1	other	84
1187761	0	Regional	2011	no	Combination of beam with implants or isotopes	yes	C53.9-Cervix uteri	well	scc	0	106	0	black	71
1188048	0	Distant	2010	no	Beam radiation	yes	C53.9-Cervix uteri	poor	scc	0	107	0	black	56
1188666	0	Regional	2010	no	Combination of beam with implants or isotopes	yes	C53.9-Cervix uteri	poor	scc	0	108	0	other	56
1188774	0	Regional	2010	no	Combination of beam with implants or isotopes	yes	C53.9-Cervix uteri	poor	adc	0	66	0	black	50
1188891	0	Distant	2010	yes	Beam radiation	yes	C53.0-Endocervix	poor	scc	1	15	1	black	61
1189122	0	Localized	2011	yes	Beam radiation	no	C53.9-Cervix uteri	poor	scc	0	106	0	other	48
1191868	0	Regional	2010	yes	Combination of beam with implants or isotopes	yes	C53.0-Endocervix	medium	adc	1	49	1	black	69
1192182	0	Localized	2011	no	Combination of beam with implants or isotopes	yes	C53.8-Overlapping lesion of cervix uteri	poor	scc	0	105	0	white	44
1192396	0	Localized	2011	yes	brachytherapy	no	C53.9-Cervix uteri	poor	adc	0	14	0	black	44
1192947	0	Regional	2011	yes	Combination of beam with implants or isotopes	yes	C53.9-Cervix uteri	poor	scc	0	106	0	black	46
1193116	0	Localized	2010	no	Combination of beam with implants or isotopes	yes	C53.9-Cervix uteri	poor	scc	0	83	0	black	41
1194297	0	Regional	2010	no	Combination of beam with implants or isotopes	yes	C53.8-Overlapping lesion of cervix uteri	medium	scc	1	20	1	other	48
1195088	0	Regional	2011	no	Beam radiation	yes	C53.9-Cervix uteri	medium	scc	1	38	1	other	74
1195328	0	Localized	2011	yes	Combination of beam with implants or isotopes	no	C53.9-Cervix uteri	medium	scc	0	104	0	other	62
1196770	0	Localized	2011	yes	Beam radiation	no	C53.0-Endocervix	well	adc	0	9	0	black	46
1196951	0	Distant	2011	no	Beam radiation	no	C53.0-Endocervix	poor	scc	1	0	1	black	80
1196970	0	Regional	2010	yes	Beam radiation	yes	C53.9-Cervix uteri	medium	scc	0	91	0	black	47
1197046	0	Localized	2011	no	Combination of beam with implants or isotopes	yes	C53.9-Cervix uteri	poor	scc	0	107	0	black	54
1198150	0	Distant	2011	no	Beam radiation	no	C53.9-Cervix uteri	poor	asc	1	4	1	white	82
1199197	0	Regional	2011	no	Combination of beam with implants or isotopes	no	C53.9-Cervix uteri	poor	scc	0	103	0	other	55
1200473	0	Localized	2010	yes	Beam radiation	no	C53.0-Endocervix	well	adc	0	108	0	black	41
1201721	0	Distant	2011	no	Beam radiation	no	C53.0-Endocervix	poor	other	1	2	1	black	46
1202061	0	Regional	2011	no	Beam radiation	no	C53.9-Cervix uteri	medium	scc	0	2	1	black	73
1203451	0	Localized	2009	no	Combination of beam with implants or isotopes	yes	C53.9-Cervix uteri	medium	scc	1	58	1	black	52
1204588	0	Localized	2011	yes	Beam radiation	yes	C53.0-Endocervix	poor	adc	0	103	0	white	62
1205982	0	Regional	2011	yes	Beam radiation	yes	C53.0-Endocervix	well	adc	1	22	1	other	64
1206557	0	Distant	2011	yes	Combination of beam with implants or isotopes	yes	C53.0-Endocervix	medium	adc	1	13	1	black	63
1206722	0	Regional	2011	yes	Beam radiation	yes	C53.9-Cervix uteri	poor	scc	1	24	1	other	50
1206812	0	Localized	2011	yes	Combination of beam with implants or isotopes	yes	C53.9-Cervix uteri	poor	scc	0	106	0	black	33
1208669	0	Regional	2011	yes	Beam radiation	yes	C53.9-Cervix uteri	medium	scc	0	99	0	other	56
1211013	0	Regional	2011	no	Combination of beam with implants or isotopes	yes	C53.9-Cervix uteri	medium	scc	1	88	1	white	42
1211573	0	Regional	2011	no	Combination of beam with implants or isotopes	yes	C53.9-Cervix uteri	poor	scc	0	46	0	black	42
1211579	0	Regional	2011	yes	Beam radiation	yes	C53.9-Cervix uteri	medium	scc	1	64	1	other	77
1211751	0	Regional	2011	no	Combination of beam with implants or isotopes	yes	C53.0-Endocervix	poor	scc	1	68	1	other	43
1211752	0	Localized	2011	yes	Combination of beam with implants or isotopes	yes	C53.9-Cervix uteri	poor	scc	0	42	0	black	32
1211922	0	Localized	2011	yes	Combination of beam with implants or isotopes	no	C53.9-Cervix uteri	poor	scc	0	103	0	white	52
1212182	0	Regional	2011	no	Combination of beam with implants or isotopes	yes	C53.0-Endocervix	poor	adc	1	16	1	other	46
1212817	0	Distant	2011	no	Combination of beam with implants or isotopes	yes	C53.9-Cervix uteri	medium	scc	1	60	1	black	38
1213196	0	Localized	2011	yes	Beam radiation	yes	C53.9-Cervix uteri	poor	ne	0	85	0	black	33
1213931	0	Regional	2011	yes	brachytherapy	yes	C53.9-Cervix uteri	medium	scc	0	99	0	other	43
1214006	0	Distant	2011	no	Beam radiation	yes	C53.9-Cervix uteri	poor	scc	1	17	1	black	56
1215951	0	Localized	2011	yes	Beam radiation	no	C53.0-Endocervix	medium	scc	0	99	0	black	31
1216015	0	Regional	2011	no	Combination of beam with implants or isotopes	yes	C53.9-Cervix uteri	medium	scc	0	99	0	other	47
1219196	0	Regional	2011	no	Radioisotopes	yes	C53.9-Cervix uteri	poor	scc	0	34	1	black	57
1220647	0	Localized	2011	yes	Beam radiation	yes	C53.9-Cervix uteri	poor	ne	1	18	1	other	46
1223789	0	Regional	2011	no	Combination of beam with implants or isotopes	yes	C53.9-Cervix uteri	undifferentiated	other	0	97	0	black	66
1224725	0	Regional	2011	no	Combination of beam with implants or isotopes	yes	C53.0-Endocervix	poor	scc	0	23	0	black	42
1225907	0	Distant	2011	no	Beam radiation	yes	C53.9-Cervix uteri	poor	scc	1	5	1	black	37
1225926	0	Distant	2011	yes	Combination of beam with implants or isotopes	yes	C53.9-Cervix uteri	medium	scc	0	96	0	black	29
1226756	0	Regional	2011	no	Beam radiation	yes	C53.9-Cervix uteri	undifferentiated	scc	0	97	0	black	76
1226843	0	Distant	2011	no	Beam radiation	no	C53.9-Cervix uteri	poor	other	1	1	1	other	59
1227617	0	Localized	2011	yes	Combination of beam with implants or isotopes	no	C53.0-Endocervix	poor	adc	1	38	1	black	72
1227959	0	Regional	2011	yes	Combination of beam with implants or isotopes	yes	C53.0-Endocervix	poor	adc	0	81	1	black	43
1228690	0	Regional	2011	no	Combination of beam with implants or isotopes	yes	C53.9-Cervix uteri	medium	scc	0	98	0	black	64
1228974	0	Regional	2011	yes	Beam radiation	yes	C53.0-Endocervix	medium	scc	0	98	0	black	31
1230547	0	Localized	2012	no	Beam radiation	no	C53.9-Cervix uteri	medium	scc	0	85	0	other	70
1230568	0	Localized	2012	yes	Beam radiation	no	C53.9-Cervix uteri	poor	asc	0	95	0	other	67
1232557	0	Localized	2011	yes	Beam radiation	yes	C53.0-Endocervix	well	adc	0	96	0	black	45
1234197	0	Regional	2012	no	Combination of beam with implants or isotopes	yes	C53.9-Cervix uteri	poor	scc	0	77	0	black	41
1234557	0	Distant	2011	yes	Beam radiation	no	C53.0-Endocervix	poor	scc	1	15	1	black	44
1234700	0	Regional	2012	no	Beam radiation	yes	C53.9-Cervix uteri	medium	scc	0	91	0	black	58
1235385	0	Regional	2012	no	Combination of beam with implants or isotopes	yes	C53.9-Cervix uteri	well	scc	0	59	0	black	52
1236317	0	Regional	2012	no	Beam radiation	yes	C53.9-Cervix uteri	medium	scc	0	95	0	other	73
1236334	0	Regional	2012	yes	Combination of beam with implants or isotopes	yes	C53.9-Cervix uteri	poor	scc	0	58	0	black	41
1238086	0	Regional	2012	no	Beam radiation	yes	C53.9-Cervix uteri	poor	scc	1	8	1	white	55
1239085	0	Regional	2012	no	Combination of beam with implants or isotopes	yes	C53.9-Cervix uteri	poor	scc	1	15	1	white	60
1239142	0	Regional	2012	no	Combination of beam with implants or isotopes	yes	C53.9-Cervix uteri	medium	scc	0	94	0	black	39
1239564	0	Regional	2012	yes	Combination of beam with implants or isotopes	yes	C53.9-Cervix uteri	medium	scc	0	91	0	black	35
1239569	0	Localized	2012	yes	Combination of beam with implants or isotopes	yes	C53.9-Cervix uteri	medium	adc	0	91	0	black	63
1239976	0	Localized	2012	yes	Beam radiation	yes	C53.9-Cervix uteri	poor	scc	1	21	1	other	43
1240088	0	Regional	2010	no	Beam radiation	no	C53.9-Cervix uteri	poor	other	1	27	1	other	63
1240140	0	Localized	2011	yes	Beam radiation	no	C53.0-Endocervix	well	adc	0	98	0	black	80
1240321	0	Regional	2012	yes	Beam radiation	yes	C53.9-Cervix uteri	medium	adc	0	87	0	other	46
1240816	0	Regional	2012	no	Beam radiation	yes	C53.9-Cervix uteri	poor	adc	1	27	1	black	85
1241811	0	Localized	2012	no	Beam radiation	yes	C53.8-Overlapping lesion of cervix uteri	poor	scc	1	24	1	white	30
1242476	0	Regional	2012	yes	Beam radiation	yes	C53.0-Endocervix	undifferentiated	adc	0	91	0	white	45
1242683	0	Distant	2012	no	Beam radiation	no	C53.9-Cervix uteri	poor	scc	1	9	1	black	37
1243909	0	Distant	2012	no	Beam radiation	no	C53.9-Cervix uteri	medium	scc	1	9	1	black	79
1245356	0	Regional	2012	yes	Beam radiation	yes	C53.9-Cervix uteri	poor	scc	0	37	0	black	32
1246471	0	Regional	2012	no	Beam radiation	yes	C53.9-Cervix uteri	medium	scc	0	90	0	black	68
1246985	0	Regional	2012	no	Combination of beam with implants or isotopes	yes	C53.9-Cervix uteri	poor	scc	0	45	0	other	75
1247001	0	Localized	2012	no	Beam radiation	no	C53.9-Cervix uteri	medium	scc	0	25	1	black	81
1247857	0	Localized	2012	yes	Beam radiation	yes	C53.9-Cervix uteri	medium	scc	1	25	1	black	33
1249654	0	Localized	2012	yes	Combination of beam with implants or isotopes	yes	C53.9-Cervix uteri	poor	scc	0	71	0	other	42
1250067	0	Localized	2012	yes	Combination of beam with implants or isotopes	yes	C53.9-Cervix uteri	poor	scc	0	92	0	black	67
1250205	0	Regional	2010	yes	Combination of beam with implants or isotopes	yes	C53.0-Endocervix	medium	adc	0	110	0	other	64
1250411	0	Regional	2012	no	Combination of beam with implants or isotopes	yes	C53.9-Cervix uteri	medium	scc	0	88	0	other	55
1251394	0	Regional	2012	yes	Beam radiation	no	C53.9-Cervix uteri	medium	adc	0	34	1	black	57
1253058	0	Regional	2012	yes	brachytherapy	yes	C53.9-Cervix uteri	poor	scc	0	86	0	other	56
1256539	0	Localized	2012	yes	Combination of beam with implants or isotopes	no	C53.1-Exocervix	medium	scc	0	87	0	black	47
1256647	0	Regional	2012	no	Combination of beam with implants or isotopes	yes	C53.9-Cervix uteri	poor	scc	1	13	1	other	48
1258486	0	Regional	2012	yes	Beam radiation	yes	C53.9-Cervix uteri	medium	asc	0	86	0	black	59
1260883	0	Regional	2012	yes	Beam radiation	yes	C53.9-Cervix uteri	poor	adc	0	84	0	black	54
1261363	0	Regional	2012	yes	brachytherapy	yes	C53.9-Cervix uteri	well	adc	1	43	1	black	35
1263223	0	Regional	2012	no	Combination of beam with implants or isotopes	yes	C53.9-Cervix uteri	poor	scc	0	10	1	black	71
1263224	0	Localized	2012	yes	Beam radiation	yes	C53.9-Cervix uteri	undifferentiated	asc	0	87	0	black	29
1263642	0	Distant	2012	no	Combination of beam with implants or isotopes	yes	C53.9-Cervix uteri	poor	scc	1	13	1	other	41
1263939	0	Regional	2012	yes	Beam radiation	yes	C53.9-Cervix uteri	undifferentiated	adc	1	8	1	black	28
1263958	0	Distant	2012	no	Beam radiation	no	C53.9-Cervix uteri	undifferentiated	other	1	1	1	black	92
1265320	0	Localized	2012	yes	Beam radiation	yes	C53.0-Endocervix	poor	adc	0	86	0	black	68
1266055	0	Localized	2012	yes	Beam radiation	no	C53.0-Endocervix	poor	adc	0	85	0	black	45
1267387	0	Regional	2012	no	Combination of beam with implants or isotopes	yes	C53.9-Cervix uteri	poor	scc	1	14	1	white	59
1267713	0	Regional	2012	yes	Combination of beam with implants or isotopes	yes	C53.1-Exocervix	poor	scc	0	84	0	black	63
1267858	0	Distant	2012	no	Combination of beam with implants or isotopes	yes	C53.9-Cervix uteri	poor	scc	1	12	1	other	52
1268264	0	Localized	2012	yes	Beam radiation	no	C53.9-Cervix uteri	poor	scc	0	91	0	black	28
1268405	0	Regional	2012	yes	Combination of beam with implants or isotopes	no	C53.9-Cervix uteri	medium	scc	1	18	1	other	51
1268698	0	Localized	2012	no	Beam radiation	yes	C53.9-Cervix uteri	undifferentiated	scc	1	50	1	black	49
1270438	0	Regional	2013	yes	Beam radiation	no	C53.0-Endocervix	poor	adc	0	83	0	black	54
1270738	0	Regional	2012	yes	Beam radiation	yes	C53.9-Cervix uteri	medium	scc	0	84	0	black	37
1271331	0	Localized	2012	no	Combination of beam with implants or isotopes	yes	C53.0-Endocervix	poor	scc	0	86	0	black	61
1271743	0	Localized	2012	yes	Combination of beam with implants or isotopes	no	C53.9-Cervix uteri	medium	scc	1	47	1	other	65
1271920	0	Distant	2013	no	Combination of beam with implants or isotopes	yes	C53.0-Endocervix	poor	adc	0	47	1	black	69
1272609	0	Regional	2013	no	Beam radiation	yes	C53.9-Cervix uteri	poor	scc	1	24	1	black	53
1273437	0	Regional	2013	no	Combination of beam with implants or isotopes	yes	C53.9-Cervix uteri	medium	scc	0	82	0	black	72
1275028	0	Localized	2013	no	Combination of beam with implants or isotopes	yes	C53.0-Endocervix	medium	adc	0	73	0	black	42
1275269	0	Localized	2013	yes	brachytherapy	no	C53.0-Endocervix	well	adc	0	82	0	black	32
1275365	0	Localized	2013	yes	Beam radiation	no	C53.9-Cervix uteri	medium	adc	0	81	0	black	41
1276894	0	Localized	2013	yes	Combination of beam with implants or isotopes	yes	C53.0-Endocervix	poor	adc	0	76	1	white	73
1277233	0	Localized	2013	yes	Combination of beam with implants or isotopes	yes	C53.9-Cervix uteri	poor	scc	0	81	0	black	60
1277554	0	Localized	2013	no	Beam radiation	yes	C53.9-Cervix uteri	medium	scc	0	82	0	other	42
1277737	0	Localized	2013	yes	Combination of beam with implants or isotopes	yes	C53.0-Endocervix	poor	adc	1	7	1	black	49
1277895	0	Regional	2013	no	Beam radiation	yes	C53.9-Cervix uteri	medium	scc	1	6	1	black	68
1278870	0	Localized	2013	yes	Combination of beam with implants or isotopes	no	C53.9-Cervix uteri	medium	scc	1	68	1	black	77
1280948	0	Localized	2013	no	Beam radiation	no	C53.0-Endocervix	poor	scc	1	48	1	black	76
1282784	0	Distant	2013	no	Beam radiation	yes	C53.0-Endocervix	poor	adc	0	79	0	other	49
1284516	0	Regional	2013	yes	Combination of beam with implants or isotopes	yes	C53.9-Cervix uteri	poor	scc	0	80	0	white	73
1285161	0	Regional	2013	no	Combination of beam with implants or isotopes	yes	C53.9-Cervix uteri	medium	scc	0	72	0	other	52
1285716	0	Localized	2013	yes	Beam radiation	yes	C53.0-Endocervix	undifferentiated	ne	0	79	0	black	28
1286530	0	Regional	2013	no	Combination of beam with implants or isotopes	yes	C53.0-Endocervix	medium	adc	0	78	0	black	66
1286794	0	Localized	2013	yes	Beam radiation	no	C53.0-Endocervix	medium	adc	0	78	0	black	45
1286922	0	Regional	2013	yes	Combination of beam with implants or isotopes	yes	C53.9-Cervix uteri	poor	scc	0	78	0	other	67
1288157	0	Regional	2013	no	Beam radiation	yes	C53.9-Cervix uteri	poor	scc	1	4	1	black	59
1289435	0	Regional	2013	no	Combination of beam with implants or isotopes	yes	C53.9-Cervix uteri	poor	scc	0	60	0	other	65
1289464	0	Regional	2013	no	Beam radiation	yes	C53.9-Cervix uteri	medium	scc	1	29	1	black	46
1289958	0	Distant	2013	yes	Combination of beam with implants or isotopes	yes	C53.0-Endocervix	poor	adc	0	76	0	black	40
1291040	0	Regional	2013	no	brachytherapy	yes	C53.9-Cervix uteri	medium	scc	1	27	1	other	50
1291937	0	Regional	2013	no	Combination of beam with implants or isotopes	yes	C53.9-Cervix uteri	well	scc	1	40	1	black	70
1292432	0	Regional	2013	yes	Beam radiation	yes	C53.9-Cervix uteri	well	adc	1	8	1	black	37
1292774	0	Localized	2013	no	Combination of beam with implants or isotopes	yes	C53.9-Cervix uteri	poor	scc	0	76	0	black	53
1292875	0	Regional	2013	no	Beam radiation	yes	C53.9-Cervix uteri	poor	scc	0	51	0	other	62
1292922	0	Localized	2013	yes	Beam radiation	no	C53.0-Endocervix	medium	scc	0	73	0	other	57
1293177	0	Localized	2013	yes	Beam radiation	yes	C53.9-Cervix uteri	poor	ne	1	25	1	other	51
1293607	0	Regional	2013	yes	Beam radiation	yes	C53.9-Cervix uteri	medium	scc	0	78	0	black	43
1294767	0	Regional	2013	no	Beam radiation	yes	C53.0-Endocervix	poor	adc	1	6	1	other	36
1294776	0	Localized	2013	no	Combination of beam with implants or isotopes	yes	C53.9-Cervix uteri	poor	scc	0	11	0	black	48
1294828	0	Localized	2013	no	Combination of beam with implants or isotopes	no	C53.9-Cervix uteri	medium	adc	0	50	1	black	77
1294858	0	Regional	2013	no	Beam radiation	yes	C53.9-Cervix uteri	poor	ne	1	54	1	other	33
1296090	0	Distant	2013	yes	Beam radiation	yes	C53.9-Cervix uteri	poor	other	0	8	0	black	72
1301261	0	Regional	2013	no	Beam radiation	yes	C53.9-Cervix uteri	medium	scc	0	73	0	black	53
1301514	0	Regional	2013	no	Combination of beam with implants or isotopes	yes	C53.9-Cervix uteri	poor	scc	0	74	0	other	63
1301661	0	Regional	2013	no	Combination of beam with implants or isotopes	yes	C53.9-Cervix uteri	undifferentiated	scc	1	13	1	black	49
1302537	1	Localized	2013	yes	Beam radiation	yes	C53.0-Endocervix	poor	scc	0	75	0	other	55
1302592	0	Localized	2013	yes	Combination of beam with implants or isotopes	yes	C53.0-Endocervix	well	adc	0	74	0	black	36
1302785	0	Regional	2013	no	Combination of beam with implants or isotopes	yes	C53.9-Cervix uteri	medium	scc	0	7	0	other	64
1303174	0	Regional	2013	yes	Beam radiation	yes	C53.9-Cervix uteri	poor	scc	0	74	0	black	48
1303421	0	Localized	2013	yes	Combination of beam with implants or isotopes	no	C53.9-Cervix uteri	medium	scc	0	74	0	black	40
1304644	0	Distant	2013	yes	Beam radiation	no	C53.0-Endocervix	poor	scc	1	2	1	black	44
1305535	0	Regional	2013	no	Beam radiation	yes	C53.9-Cervix uteri	poor	scc	0	4	0	other	64
1305717	0	Distant	2013	no	Combination of beam with implants or isotopes	yes	C53.9-Cervix uteri	poor	scc	1	4	1	black	78
1306700	0	Regional	2013	no	Beam radiation	no	C53.9-Cervix uteri	medium	scc	0	9	1	black	92
1306778	0	Regional	2013	no	Combination of beam with implants or isotopes	yes	C53.9-Cervix uteri	medium	scc	0	74	0	black	51
1308006	0	Regional	2013	no	Combination of beam with implants or isotopes	yes	C53.0-Endocervix	poor	adc	0	72	0	black	41
1309600	0	Distant	2013	no	Beam radiation	yes	C53.9-Cervix uteri	medium	scc	0	54	1	white	71
1309787	0	Distant	2013	no	Beam radiation	yes	C53.9-Cervix uteri	medium	scc	0	11	1	black	47
1310056	0	Distant	2012	no	Beam radiation	yes	C53.9-Cervix uteri	poor	scc	0	13	0	black	62
1311121	0	Distant	2014	no	Combination of beam with implants or isotopes	yes	C53.9-Cervix uteri	poor	scc	1	25	1	black	38
1312838	0	Distant	2014	no	Beam radiation	yes	C53.9-Cervix uteri	well	scc	0	46	1	other	53
1314147	0	Distant	2013	yes	Beam radiation	yes	C53.9-Cervix uteri	medium	adc	1	24	1	black	39
1315684	0	Distant	2014	no	Combination of beam with implants or isotopes	yes	C53.9-Cervix uteri	undifferentiated	other	1	8	1	black	85
1317178	0	Localized	2013	yes	Beam radiation	yes	C53.0-Endocervix	well	adc	0	72	0	black	63
1318873	0	Localized	2014	yes	brachytherapy	no	C53.9-Cervix uteri	medium	scc	0	23	0	black	33
1319576	0	Regional	2014	no	Combination of beam with implants or isotopes	yes	C53.9-Cervix uteri	well	scc	0	22	0	black	41
1319998	0	Regional	2014	no	Combination of beam with implants or isotopes	yes	C53.9-Cervix uteri	poor	scc	0	69	0	black	35
1320095	0	Localized	2014	yes	Combination of beam with implants or isotopes	yes	C53.0-Endocervix	poor	scc	0	69	0	black	35
1320118	0	Regional	2014	no	Combination of beam with implants or isotopes	yes	C53.9-Cervix uteri	poor	scc	0	70	0	white	51
1320198	0	Regional	2014	no	Beam radiation	yes	C53.0-Endocervix	poor	scc	1	32	1	black	53
1320213	0	Localized	2014	no	Combination of beam with implants or isotopes	yes	C53.9-Cervix uteri	medium	scc	0	44	0	black	51
1323153	0	Regional	2014	no	Combination of beam with implants or isotopes	yes	C53.0-Endocervix	poor	scc	0	9	0	black	66
1326299	0	Regional	2014	yes	Beam radiation	yes	C53.0-Endocervix	poor	scc	0	65	0	other	63
1326453	0	Regional	2014	yes	Beam radiation	yes	C53.0-Endocervix	undifferentiated	adc	1	38	1	black	38
1327082	0	Localized	2014	yes	Beam radiation	no	C53.9-Cervix uteri	medium	scc	0	24	0	black	62
1327237	0	Localized	2014	no	Combination of beam with implants or isotopes	yes	C53.9-Cervix uteri	poor	scc	0	64	0	black	48
1329011	0	Regional	2014	yes	Combination of beam with implants or isotopes	yes	C53.9-Cervix uteri	medium	scc	0	65	0	other	58
1329307	0	Localized	2014	yes	Beam radiation	yes	C53.9-Cervix uteri	poor	scc	1	36	1	other	28
1329579	0	Regional	2014	no	Combination of beam with implants or isotopes	no	C53.9-Cervix uteri	poor	scc	1	11	1	other	62
1331257	0	Regional	2014	yes	Combination of beam with implants or isotopes	yes	C53.9-Cervix uteri	medium	scc	0	65	0	black	65
1331570	0	Distant	2014	no	Radiation source not specified	yes	C53.9-Cervix uteri	medium	scc	1	8	1	white	51
1332151	0	Distant	2014	no	Beam radiation	yes	C53.9-Cervix uteri	poor	other	1	21	1	black	61
1332346	0	Distant	2014	no	Combination of beam with implants or isotopes	yes	C53.9-Cervix uteri	medium	scc	1	9	1	black	56
1332883	0	Regional	2014	yes	Beam radiation	yes	C53.9-Cervix uteri	poor	scc	0	65	0	other	45
1333051	0	Distant	2014	no	Beam radiation	no	C53.9-Cervix uteri	medium	scc	1	5	1	other	42
1335536	0	Localized	2014	yes	Combination of beam with implants or isotopes	no	C53.0-Endocervix	well	adc	0	7	0	black	41
1336081	0	Regional	2014	yes	Combination of beam with implants or isotopes	yes	C53.0-Endocervix	well	adc	0	66	0	black	62
1336090	0	Localized	2014	yes	Combination of beam with implants or isotopes	yes	C53.9-Cervix uteri	well	scc	0	48	0	other	73
1339747	0	Regional	2014	yes	Beam radiation	yes	C53.9-Cervix uteri	poor	scc	0	62	0	black	40
1339846	0	Regional	2014	no	Combination of beam with implants or isotopes	yes	C53.9-Cervix uteri	poor	adc	1	12	1	black	36
1340595	0	Regional	2014	no	Beam radiation	yes	C53.9-Cervix uteri	poor	scc	1	42	1	black	53
1340873	0	Regional	2014	yes	Beam radiation	yes	C53.9-Cervix uteri	medium	scc	0	63	0	other	54
1341091	0	Regional	2014	no	Combination of beam with implants or isotopes	yes	C53.0-Endocervix	poor	adc	0	62	0	other	36
1341180	0	Distant	2014	no	Beam radiation	no	C53.9-Cervix uteri	poor	adc	1	2	1	black	75
1341524	0	Regional	2014	yes	Radiation source not specified	yes	C53.0-Endocervix	medium	adc	0	63	0	other	53
1342050	0	Regional	2014	yes	Beam radiation	yes	C53.1-Exocervix	medium	scc	0	60	0	black	37
1342586	0	Regional	2014	no	Combination of beam with implants or isotopes	yes	C53.9-Cervix uteri	medium	asc	0	61	0	black	44
1343564	0	Regional	2014	no	Beam radiation	yes	C53.9-Cervix uteri	poor	scc	1	15	1	black	65
1344167	0	Regional	2014	no	Combination of beam with implants or isotopes	no	C53.9-Cervix uteri	medium	scc	0	63	0	black	36
1344323	1	Regional	2014	yes	Beam radiation	yes	C53.9-Cervix uteri	undifferentiated	adc	0	59	1	black	72
1345070	0	Localized	2014	yes	Combination of beam with implants or isotopes	yes	C53.0-Endocervix	undifferentiated	adc	0	62	0	black	58
1348833	0	Localized	2014	no	Combination of beam with implants or isotopes	yes	C53.9-Cervix uteri	medium	scc	0	63	0	black	78
1349592	0	Localized	2014	yes	Beam radiation	yes	C53.9-Cervix uteri	medium	scc	0	60	0	black	38
1349736	0	Localized	2014	no	Beam radiation	yes	C53.9-Cervix uteri	poor	scc	0	58	0	black	55
1349846	0	Regional	2014	no	Beam radiation	no	C53.9-Cervix uteri	well	adc	1	26	1	black	83
1350387	0	Localized	2015	no	Combination of beam with implants or isotopes	yes	C53.9-Cervix uteri	medium	scc	1	51	1	white	39
1350594	0	Regional	2014	no	Combination of beam with implants or isotopes	yes	C53.9-Cervix uteri	poor	scc	1	9	1	other	65
1350815	0	Regional	2015	no	Combination of beam with implants or isotopes	yes	C53.9-Cervix uteri	poor	scc	0	59	0	white	47
1351002	0	Distant	2015	no	Beam radiation	no	C53.9-Cervix uteri	undifferentiated	adc	1	5	1	black	79
1352864	0	Distant	2015	no	Combination of beam with implants or isotopes	yes	C53.9-Cervix uteri	poor	scc	0	59	0	black	39
1353306	0	Regional	2014	yes	Beam radiation	yes	C53.9-Cervix uteri	poor	scc	0	61	0	black	63
1353309	0	Regional	2015	no	Combination of beam with implants or isotopes	yes	C53.9-Cervix uteri	poor	scc	0	58	0	white	42
1353782	0	Distant	2014	no	Combination of beam with implants or isotopes	yes	C53.9-Cervix uteri	poor	scc	1	16	1	other	81
1354668	0	Distant	2014	yes	Combination of beam with implants or isotopes	yes	C53.0-Endocervix	medium	adc	1	5	1	other	61
1355793	0	Regional	2015	no	Beam radiation	yes	C53.0-Endocervix	poor	scc	0	59	0	black	71
1356028	0	Localized	2015	no	Combination of beam with implants or isotopes	yes	C53.9-Cervix uteri	well	scc	0	57	0	other	33
1360436	0	Regional	2015	no	Beam radiation	yes	C53.9-Cervix uteri	poor	scc	1	31	1	other	49
1362917	0	Localized	2015	yes	Combination of beam with implants or isotopes	yes	C53.9-Cervix uteri	undifferentiated	scc	0	51	1	white	65
1363556	0	Regional	2015	yes	Beam radiation	yes	C53.9-Cervix uteri	poor	scc	0	55	0	black	55
1364039	0	Regional	2015	no	Beam radiation	yes	C53.9-Cervix uteri	poor	asc	1	2	1	black	83
1365086	0	Distant	2015	no	Beam radiation	yes	C53.9-Cervix uteri	poor	scc	1	5	1	black	54
1365422	0	Regional	2015	no	Combination of beam with implants or isotopes	yes	C53.9-Cervix uteri	poor	scc	0	57	0	white	36
1365494	0	Localized	2015	yes	Combination of beam with implants or isotopes	yes	C53.9-Cervix uteri	medium	scc	0	56	0	black	61
1365933	0	Distant	2015	yes	Combination of beam with implants or isotopes	yes	C53.9-Cervix uteri	undifferentiated	scc	0	53	0	other	43
1366698	0	Regional	2015	yes	Beam radiation	yes	C53.9-Cervix uteri	poor	scc	1	25	1	other	44
1366756	0	Distant	2015	no	Beam radiation	no	C53.9-Cervix uteri	poor	adc	1	5	1	black	68
1367380	0	Distant	2015	yes	Beam radiation	yes	C53.0-Endocervix	well	adc	0	53	0	black	48
1368795	0	Regional	2015	no	Combination of beam with implants or isotopes	yes	C53.9-Cervix uteri	poor	scc	0	40	0	black	32
1369322	0	Distant	2015	yes	Combination of beam with implants or isotopes	yes	C53.9-Cervix uteri	well	adc	1	13	1	black	33
1371250	0	Regional	2015	yes	Beam radiation	yes	C53.9-Cervix uteri	poor	asc	0	56	0	black	24
1374070	0	Localized	2015	no	Combination of beam with implants or isotopes	yes	C53.9-Cervix uteri	medium	scc	0	48	0	black	48
1374861	0	Distant	2015	no	Combination of beam with implants or isotopes	no	C53.9-Cervix uteri	poor	scc	0	52	0	black	71
1375301	0	Regional	2015	no	Combination of beam with implants or isotopes	yes	C53.9-Cervix uteri	poor	scc	0	52	0	black	37
1375400	0	Distant	2015	no	Beam radiation	no	C53.9-Cervix uteri	poor	scc	1	11	1	white	42
1378265	0	Regional	2015	no	Beam radiation	yes	C53.9-Cervix uteri	medium	scc	0	57	0	black	51
1379154	0	Localized	2015	yes	Beam radiation	yes	C53.9-Cervix uteri	poor	ne	0	52	0	black	36
1379388	0	Distant	2015	no	Combination of beam with implants or isotopes	yes	C53.9-Cervix uteri	poor	scc	0	8	1	black	59
1379389	0	Regional	2015	no	Combination of beam with implants or isotopes	yes	C53.9-Cervix uteri	undifferentiated	other	1	8	1	black	51
1381150	0	Regional	2015	no	Beam radiation	yes	C53.0-Endocervix	poor	adc	0	5	0	black	47
1381881	0	Localized	2015	no	Combination of beam with implants or isotopes	yes	C53.0-Endocervix	poor	adc	0	51	0	black	47
1382225	0	Regional	2015	no	Combination of beam with implants or isotopes	yes	C53.9-Cervix uteri	medium	scc	0	50	0	other	42
1382765	0	Regional	2015	no	Combination of beam with implants or isotopes	yes	C53.9-Cervix uteri	poor	scc	0	50	0	black	30
1382840	0	Regional	2015	yes	Beam radiation	yes	C53.9-Cervix uteri	medium	scc	0	49	0	other	73
1382947	0	Localized	2015	yes	Beam radiation	no	C53.9-Cervix uteri	medium	adc	0	51	0	other	82
1383015	0	Regional	2015	no	Combination of beam with implants or isotopes	yes	C53.9-Cervix uteri	medium	scc	0	16	0	black	35
1384812	0	Distant	2015	no	Combination of beam with implants or isotopes	yes	C53.9-Cervix uteri	poor	scc	0	46	0	black	44
1384935	0	Distant	2015	yes	Combination of beam with implants or isotopes	yes	C53.9-Cervix uteri	well	adc	0	16	0	black	53
1385151	0	Localized	2015	no	Combination of beam with implants or isotopes	yes	C53.9-Cervix uteri	poor	asc	0	49	0	black	71
1385368	0	Regional	2015	no	Beam radiation	yes	C53.9-Cervix uteri	poor	scc	0	0	1	black	46
1385413	0	Regional	2015	yes	Combination of beam with implants or isotopes	yes	C53.0-Endocervix	well	adc	0	48	0	black	43
1387917	0	Regional	2015	no	Combination of beam with implants or isotopes	yes	C53.9-Cervix uteri	medium	scc	0	50	0	black	69
1389981	0	Localized	2015	no	Combination of beam with implants or isotopes	yes	C53.0-Endocervix	well	adc	0	54	0	black	64
1390661	0	Regional	2015	yes	Beam radiation	yes	C53.9-Cervix uteri	poor	asc	0	48	0	other	39
1391086	0	Regional	2015	no	Combination of beam with implants or isotopes	yes	C53.9-Cervix uteri	medium	scc	0	53	0	other	56
1398022	0	Localized	2015	yes	Beam radiation	yes	C53.9-Cervix uteri	poor	scc	0	48	0	black	59
1434717	0	Distant	2015	no	Beam radiation	yes	C53.9-Cervix uteri	poor	scc	0	0	1	black	46
5218830	0	Regional	2000	yes	brachytherapy	yes	C53.9-Cervix uteri	poor	scc	0	158	1	black	39
5222454	0	Distant	2000	no	Beam radiation	no	C53.9-Cervix uteri	undifferentiated	scc	1	1	1	white	40
5222933	0	Distant	2000	no	Beam radiation	yes	C53.9-Cervix uteri	well	scc	1	1	1	black	58
5223010	0	Regional	2000	no	Combination of beam with implants or isotopes	no	C53.9-Cervix uteri	poor	adc	1	3	1	black	69
5223636	0	Regional	2000	no	Beam radiation	no	C53.9-Cervix uteri	medium	scc	0	108	1	white	85
5223754	0	Regional	2000	no	Combination of beam with implants or isotopes	yes	C53.9-Cervix uteri	well	scc	0	233	0	black	44
5223797	0	Regional	2000	no	Combination of beam with implants or isotopes	yes	C53.9-Cervix uteri	poor	scc	0	124	1	white	63
5224395	0	Regional	2000	no	Beam radiation	no	C53.9-Cervix uteri	medium	scc	1	0	1	black	95
5226624	0	Localized	2000	yes	Beam radiation	yes	C53.9-Cervix uteri	poor	scc	1	30	1	black	55
5228897	0	Regional	2000	no	Combination of beam with implants or isotopes	no	C53.9-Cervix uteri	poor	scc	0	11	1	white	92
5229023	0	Regional	2000	yes	Combination of beam with implants or isotopes	no	C53.9-Cervix uteri	medium	scc	0	238	0	white	65
5229404	0	Regional	2000	yes	Combination of beam with implants or isotopes	yes	C53.9-Cervix uteri	poor	scc	0	140	1	black	71
5229478	0	Regional	2000	no	Combination of beam with implants or isotopes	yes	C53.0-Endocervix	medium	adc	1	163	1	other	48
5230651	0	Regional	2000	yes	Combination of beam with implants or isotopes	yes	C53.0-Endocervix	poor	adc	0	239	0	black	58
5231083	0	Localized	2000	yes	Beam radiation	no	C53.9-Cervix uteri	poor	asc	1	54	1	black	52
5233510	0	Distant	2000	yes	brachytherapy	yes	C53.9-Cervix uteri	medium	adc	1	6	1	black	59
5233610	0	Localized	2000	no	Beam radiation	yes	C53.1-Exocervix	poor	scc	0	25	1	white	49
5234846	0	Regional	2000	no	Combination of beam with implants or isotopes	yes	C53.9-Cervix uteri	medium	adc	1	34	1	black	82
5235233	0	Regional	2000	yes	Combination of beam with implants or isotopes	yes	C53.9-Cervix uteri	medium	scc	0	158	1	black	31
5236209	0	Distant	2000	no	Combination of beam with implants or isotopes	yes	C53.9-Cervix uteri	poor	scc	1	6	1	black	51
5238243	0	Localized	2000	no	Beam radiation	no	C53.9-Cervix uteri	poor	scc	0	171	1	black	69
5239177	0	Localized	2000	no	brachytherapy	no	C53.9-Cervix uteri	medium	scc	0	55	1	black	82
5239207	0	Regional	2000	no	Radioisotopes	yes	C53.9-Cervix uteri	poor	scc	1	40	1	black	56
5239570	0	Localized	2000	no	brachytherapy	yes	C53.9-Cervix uteri	medium	scc	0	234	0	other	61
5239823	0	Distant	2000	yes	Combination of beam with implants or isotopes	yes	C53.9-Cervix uteri	well	scc	1	31	1	black	44
5239845	0	Localized	2000	yes	Combination of beam with implants or isotopes	no	C53.9-Cervix uteri	medium	scc	1	6	1	black	38
5239846	0	Regional	2000	yes	Combination of beam with implants or isotopes	no	C53.9-Cervix uteri	medium	scc	1	23	1	black	45
5239848	0	Regional	2000	no	Combination of beam with implants or isotopes	yes	C53.0-Endocervix	medium	scc	1	41	1	black	56
5239850	0	Regional	2000	no	Combination of beam with implants or isotopes	no	C53.9-Cervix uteri	medium	scc	0	28	1	black	88
5241030	0	Localized	2000	no	brachytherapy	yes	C53.9-Cervix uteri	well	scc	0	104	1	black	37
5241683	0	Regional	2000	no	Beam radiation	no	C53.0-Endocervix	medium	adc	1	14	1	white	34
5241791	0	Localized	2000	yes	Beam radiation	no	C53.9-Cervix uteri	medium	scc	0	236	0	black	57
5244972	0	Regional	2000	yes	Combination of beam with implants or isotopes	yes	C53.9-Cervix uteri	medium	scc	1	16	1	other	80
5244990	0	Regional	2000	yes	Beam radiation	yes	C53.9-Cervix uteri	poor	scc	0	235	0	black	40
5245306	0	Localized	2000	no	Combination of beam with implants or isotopes	yes	C53.1-Exocervix	poor	scc	0	233	0	white	48
5246527	0	Regional	2001	no	Beam radiation	no	C53.9-Cervix uteri	poor	scc	1	2	1	black	98
5247292	0	Distant	2001	no	Beam radiation	no	C53.9-Cervix uteri	poor	scc	1	1	1	black	82
5247336	0	Regional	2001	no	brachytherapy	yes	C53.9-Cervix uteri	poor	scc	1	5	1	black	42
5249758	0	Regional	2000	no	Combination of beam with implants or isotopes	yes	C53.9-Cervix uteri	poor	scc	0	4	0	white	44
5252496	0	Regional	2000	no	Combination of beam with implants or isotopes	yes	C53.9-Cervix uteri	poor	scc	1	62	1	black	46
5253221	0	Localized	2000	no	Combination of beam with implants or isotopes	yes	C53.9-Cervix uteri	medium	scc	0	54	1	black	64
5254894	0	Regional	2001	no	Combination of beam with implants or isotopes	yes	C53.0-Endocervix	poor	scc	0	11	1	black	81
5255045	0	Regional	2001	no	Beam radiation	yes	C53.9-Cervix uteri	poor	scc	0	56	1	black	75
5255226	0	Localized	2001	yes	Beam radiation	yes	C53.0-Endocervix	medium	adc	0	208	1	black	64
5255529	0	Distant	2001	no	Beam radiation	yes	C53.9-Cervix uteri	poor	scc	1	41	1	black	45
5256460	0	Distant	2001	no	Beam radiation	yes	C53.9-Cervix uteri	poor	scc	1	6	1	black	81
5256926	0	Regional	2000	yes	Combination of beam with implants or isotopes	yes	C53.9-Cervix uteri	undifferentiated	asc	1	11	1	black	33
5257374	0	Regional	2000	yes	Combination of beam with implants or isotopes	yes	C53.9-Cervix uteri	poor	scc	1	15	1	white	54
5258623	0	Distant	2001	no	Combination of beam with implants or isotopes	yes	C53.9-Cervix uteri	medium	scc	1	30	1	black	60
5260787	0	Localized	2001	yes	Combination of beam with implants or isotopes	yes	C53.9-Cervix uteri	poor	scc	0	10	0	black	34
5260848	0	Regional	2001	yes	Beam radiation	yes	C53.9-Cervix uteri	medium	scc	0	219	0	black	45
5261497	0	Regional	2001	no	brachytherapy	no	C53.9-Cervix uteri	medium	scc	1	6	1	black	72
5262805	0	Regional	2001	yes	Combination of beam with implants or isotopes	yes	C53.9-Cervix uteri	poor	asc	0	74	0	black	48
5263400	1	Regional	2000	no	Combination of beam with implants or isotopes	yes	C53.9-Cervix uteri	medium	scc	0	190	1	black	49
5263413	0	Regional	2000	no	Combination of beam with implants or isotopes	yes	C53.9-Cervix uteri	medium	scc	1	156	1	black	37
5264355	0	Regional	2001	yes	Combination of beam with implants or isotopes	yes	C53.0-Endocervix	medium	adc	1	177	1	black	51
5265159	0	Regional	2001	no	Beam radiation	no	C53.9-Cervix uteri	medium	scc	0	6	1	black	75
5266000	0	Regional	2001	no	Beam radiation	yes	C53.9-Cervix uteri	well	scc	1	11	1	black	61
5266051	0	Regional	2001	yes	Beam radiation	yes	C53.9-Cervix uteri	medium	scc	0	226	0	black	48
5266930	0	Localized	2001	yes	Combination of beam with implants or isotopes	yes	C53.0-Endocervix	poor	scc	0	223	0	other	46
5267434	0	Regional	2001	yes	Combination of beam with implants or isotopes	yes	C53.9-Cervix uteri	poor	scc	0	221	0	black	34
5267596	0	Distant	2001	no	Combination of beam with implants or isotopes	yes	C53.9-Cervix uteri	poor	adc	1	41	1	black	71
5267609	0	Localized	2001	yes	Combination of beam with implants or isotopes	yes	C53.0-Endocervix	undifferentiated	adc	0	225	0	black	50
5267742	0	Regional	2001	yes	Combination of beam with implants or isotopes	yes	C53.9-Cervix uteri	medium	scc	1	25	1	black	58
5269177	0	Regional	2001	no	Beam radiation	yes	C53.9-Cervix uteri	medium	scc	1	21	1	black	68
5270541	0	Regional	2001	yes	Combination of beam with implants or isotopes	yes	C53.9-Cervix uteri	medium	scc	0	222	0	black	40
5270819	0	Distant	2001	no	Beam radiation	yes	C53.0-Endocervix	medium	adc	1	5	1	black	42
5271515	0	Localized	2001	yes	Beam radiation	yes	C53.0-Endocervix	medium	adc	1	80	1	black	51
5271547	0	Localized	2001	no	Beam radiation	yes	C53.9-Cervix uteri	medium	scc	1	2	1	black	68
5274134	1	Regional	2001	yes	Beam radiation	yes	C53.9-Cervix uteri	poor	scc	0	173	1	black	60
5274548	0	Regional	2001	no	Combination of beam with implants or isotopes	yes	C53.9-Cervix uteri	poor	scc	1	22	1	black	50
5274554	0	Regional	2001	no	Combination of beam with implants or isotopes	yes	C53.9-Cervix uteri	poor	scc	1	15	1	black	44
5274706	0	Localized	2001	yes	Beam radiation	yes	C53.9-Cervix uteri	medium	scc	0	221	0	black	49
5275538	0	Localized	2001	yes	Beam radiation	no	C53.9-Cervix uteri	poor	adc	0	224	0	black	42
5275729	0	Localized	2001	yes	Beam radiation	yes	C53.0-Endocervix	poor	adc	0	143	1	black	66
5276328	0	Regional	2001	yes	Beam radiation	yes	C53.0-Endocervix	medium	adc	0	218	0	black	28
5279608	0	Regional	2001	no	Combination of beam with implants or isotopes	no	C53.9-Cervix uteri	poor	asc	0	33	1	white	74
5280359	0	Regional	2001	yes	Combination of beam with implants or isotopes	yes	C53.9-Cervix uteri	poor	adc	0	224	0	white	61
5280763	0	Localized	2001	yes	Beam radiation	yes	C53.9-Cervix uteri	medium	scc	0	25	1	black	56
5281612	0	Distant	2001	no	Combination of beam with implants or isotopes	yes	C53.0-Endocervix	medium	asc	1	10	1	black	39
5281914	0	Regional	2001	no	Beam radiation	yes	C53.9-Cervix uteri	poor	scc	0	227	0	black	60
5282345	0	Distant	2001	no	Beam radiation	yes	C53.9-Cervix uteri	poor	asc	1	48	1	black	60
5282930	0	Regional	2001	yes	Combination of beam with implants or isotopes	yes	C53.9-Cervix uteri	medium	other	0	186	1	white	47
5284357	0	Regional	2001	no	Combination of beam with implants or isotopes	no	C53.9-Cervix uteri	medium	scc	1	13	1	black	51
5284362	1	Regional	2001	yes	Beam radiation	yes	C53.0-Endocervix	poor	asc	0	217	0	black	45
5284624	0	Regional	2001	yes	Beam radiation	no	C53.9-Cervix uteri	poor	scc	1	126	1	other	59
5284635	0	Regional	2001	yes	Combination of beam with implants or isotopes	no	C53.9-Cervix uteri	poor	scc	0	47	1	white	56
5285578	0	Regional	2001	no	Combination of beam with implants or isotopes	yes	C53.9-Cervix uteri	poor	adc	1	33	1	black	64
5285583	0	Distant	2001	no	Radioisotopes	yes	C53.9-Cervix uteri	poor	scc	1	24	1	black	29
5285616	0	Localized	2001	no	Beam radiation	no	C53.9-Cervix uteri	well	scc	1	43	1	black	83
5285883	0	Regional	2001	yes	Beam radiation	yes	C53.9-Cervix uteri	poor	scc	1	47	1	black	67
5285884	0	Localized	2001	no	brachytherapy	no	C53.9-Cervix uteri	medium	scc	0	67	1	black	62
5286399	0	Regional	2001	no	brachytherapy	yes	C53.9-Cervix uteri	poor	scc	0	2	0	black	40
5286548	0	Localized	2001	yes	Combination of beam with implants or isotopes	yes	C53.0-Endocervix	poor	asc	0	210	0	black	42
5287947	0	Regional	2002	no	Combination of beam with implants or isotopes	yes	C53.9-Cervix uteri	poor	scc	1	2	1	black	54
5289266	0	Regional	2001	no	Combination of beam with implants or isotopes	yes	C53.9-Cervix uteri	medium	scc	1	97	1	black	73
5290127	0	Regional	2001	yes	Combination of beam with implants or isotopes	yes	C53.9-Cervix uteri	poor	asc	0	221	0	black	30
5290329	0	Localized	2001	yes	Beam radiation	yes	C53.9-Cervix uteri	well	scc	0	218	0	black	34
5290368	0	Localized	2002	yes	Beam radiation	yes	C53.9-Cervix uteri	poor	scc	0	215	0	black	51
5290831	0	Regional	2001	no	Combination of beam with implants or isotopes	no	C53.9-Cervix uteri	poor	scc	1	30	1	black	41
5291150	0	Distant	2002	no	Beam radiation	yes	C53.9-Cervix uteri	well	scc	1	16	1	black	77
5291556	0	Regional	2002	no	Combination of beam with implants or isotopes	no	C53.9-Cervix uteri	medium	scc	0	14	0	white	79
5292128	0	Regional	2002	no	brachytherapy	yes	C53.9-Cervix uteri	medium	scc	0	124	1	black	46
5292258	0	Distant	2002	no	Combination of beam with implants or isotopes	yes	C53.9-Cervix uteri	poor	scc	1	11	1	white	47
5296503	0	Distant	2001	no	Beam radiation	yes	C53.9-Cervix uteri	poor	adc	1	14	1	black	78
5297724	0	Regional	2002	no	Combination of beam with implants or isotopes	yes	C53.9-Cervix uteri	poor	scc	0	208	0	black	37
5298787	0	Regional	2002	no	Combination of beam with implants or isotopes	yes	C53.9-Cervix uteri	undifferentiated	scc	0	159	0	white	52
5299148	1	Regional	2002	no	Combination of beam with implants or isotopes	no	C53.9-Cervix uteri	medium	scc	1	160	1	black	55
5300533	0	Localized	2002	yes	Beam radiation	yes	C53.9-Cervix uteri	well	scc	0	207	0	black	58
5301150	0	Regional	2002	no	Combination of beam with implants or isotopes	no	C53.1-Exocervix	well	scc	1	14	1	black	75
5301279	0	Distant	2002	no	Beam radiation	no	C53.9-Cervix uteri	undifferentiated	other	1	6	1	black	66
5301702	0	Distant	2002	no	Beam radiation	yes	C53.9-Cervix uteri	poor	scc	1	15	1	black	51
5302017	0	Regional	2001	yes	Beam radiation	yes	C53.9-Cervix uteri	poor	scc	1	8	1	black	26
5303466	0	Localized	2002	yes	Beam radiation	no	C53.0-Endocervix	well	adc	0	214	0	black	36
5303898	0	Regional	2002	no	Beam radiation	yes	C53.0-Endocervix	poor	scc	0	215	0	black	52
5305130	0	Regional	2002	no	Beam radiation	yes	C53.0-Endocervix	medium	scc	1	9	1	white	49
5306478	0	Regional	2002	no	Beam radiation	yes	C53.9-Cervix uteri	medium	scc	1	34	1	white	61
5307450	0	Regional	2002	no	Combination of beam with implants or isotopes	yes	C53.9-Cervix uteri	medium	scc	1	117	1	black	47
5307511	0	Distant	2002	yes	Beam radiation	yes	C53.9-Cervix uteri	medium	adc	1	14	1	black	51
5308965	0	Regional	2002	no	Combination of beam with implants or isotopes	no	C53.9-Cervix uteri	medium	scc	1	129	1	black	45
5310117	0	Regional	2002	no	Combination of beam with implants or isotopes	yes	C53.9-Cervix uteri	poor	scc	1	18	1	black	54
5310327	0	Regional	2002	yes	Beam radiation	yes	C53.0-Endocervix	medium	adc	1	21	1	black	52
5312771	0	Regional	2002	yes	Beam radiation	yes	C53.9-Cervix uteri	medium	scc	1	26	1	black	33
5312883	0	Localized	2002	yes	Beam radiation	no	C53.0-Endocervix	medium	asc	0	155	1	black	72
5314018	0	Regional	2002	yes	Beam radiation	yes	C53.9-Cervix uteri	medium	scc	1	60	1	black	53
5316381	0	Regional	2002	no	Beam radiation	no	C53.9-Cervix uteri	medium	scc	0	15	1	black	80
5316509	0	Localized	2002	yes	Beam radiation	yes	C53.9-Cervix uteri	poor	scc	0	205	0	black	56
5316787	0	Distant	2002	no	Beam radiation	yes	C53.9-Cervix uteri	well	adc	1	17	1	black	55
5318879	0	Localized	2002	yes	Beam radiation	yes	C53.0-Endocervix	well	adc	0	185	0	black	42
5318892	0	Regional	2002	no	brachytherapy	yes	C53.9-Cervix uteri	medium	scc	1	49	1	black	70
5319425	0	Regional	2002	no	Combination of beam with implants or isotopes	yes	C53.0-Endocervix	poor	scc	0	2	0	black	37
5320292	0	Regional	2002	no	Combination of beam with implants or isotopes	yes	C53.9-Cervix uteri	medium	scc	0	205	0	black	39
5320881	0	Regional	2002	yes	Beam radiation	yes	C53.0-Endocervix	well	adc	0	211	0	white	43
5322238	0	Distant	2002	no	Beam radiation	yes	C53.0-Endocervix	poor	asc	1	37	1	black	82
5322965	0	Regional	2002	no	brachytherapy	yes	C53.9-Cervix uteri	medium	scc	0	207	0	black	58
5323189	0	Localized	2002	yes	brachytherapy	no	C53.0-Endocervix	medium	scc	1	186	1	black	62
5326918	0	Regional	2002	no	Combination of beam with implants or isotopes	no	C53.9-Cervix uteri	poor	scc	0	204	0	black	56
5329048	0	Distant	2003	no	Beam radiation	yes	C53.9-Cervix uteri	poor	scc	1	1	1	black	60
5332649	0	Regional	2003	no	Beam radiation	no	C53.9-Cervix uteri	medium	scc	1	11	1	white	59
5333285	0	Distant	2003	no	Beam radiation	yes	C53.9-Cervix uteri	poor	scc	1	5	1	black	72
5334510	0	Distant	2003	no	Beam radiation	yes	C53.9-Cervix uteri	poor	scc	1	15	1	black	44
5334945	0	Distant	2003	no	Beam radiation	yes	C53.0-Endocervix	poor	asc	1	7	1	white	51
5335214	0	Distant	2004	no	Beam radiation	no	C53.9-Cervix uteri	poor	scc	1	2	1	black	81
5336205	0	Regional	2003	no	Beam radiation	yes	C53.0-Endocervix	poor	scc	1	16	1	black	57
5336522	0	Localized	2003	no	Beam radiation	no	C53.9-Cervix uteri	medium	scc	1	7	1	black	40
5339711	0	Regional	2003	no	Combination of beam with implants or isotopes	yes	C53.9-Cervix uteri	medium	scc	1	15	1	black	49
5339797	1	Regional	2003	no	Beam radiation	yes	C53.8-Overlapping lesion of cervix uteri	poor	scc	0	157	1	white	60
5341073	0	Regional	2003	no	Beam radiation	yes	C53.9-Cervix uteri	medium	scc	1	53	1	white	56
5341297	0	Regional	2003	no	Beam radiation	yes	C53.0-Endocervix	poor	scc	0	194	0	white	54
5342383	0	Localized	2003	yes	Beam radiation	no	C53.0-Endocervix	well	adc	1	89	1	black	41
5342662	0	Regional	2003	yes	Combination of beam with implants or isotopes	no	C53.9-Cervix uteri	poor	scc	0	198	0	black	33
5343537	0	Regional	2003	yes	Beam radiation	yes	C53.0-Endocervix	poor	scc	1	59	1	white	62
5343568	0	Regional	2003	no	Combination of beam with implants or isotopes	yes	C53.0-Endocervix	medium	scc	0	193	0	other	61
5343716	0	Localized	2003	no	Beam radiation	yes	C53.9-Cervix uteri	medium	scc	0	198	0	white	57
5344975	0	Distant	2003	no	Beam radiation	yes	C53.0-Endocervix	undifferentiated	asc	1	54	1	black	36
5347501	0	Regional	2003	no	Combination of beam with implants or isotopes	yes	C53.0-Endocervix	poor	scc	1	44	1	black	40
5349140	1	Regional	2003	yes	Combination of beam with implants or isotopes	yes	C53.9-Cervix uteri	poor	scc	0	75	1	black	75
5350548	0	Localized	2003	no	Beam radiation	yes	C53.9-Cervix uteri	poor	scc	0	196	0	black	31
5351013	0	Regional	2003	yes	Beam radiation	yes	C53.0-Endocervix	medium	adc	0	196	0	black	41
5351655	0	Regional	2003	no	Beam radiation	yes	C53.0-Endocervix	poor	asc	1	104	1	white	75
5351849	0	Regional	2003	no	Beam radiation	no	C53.9-Cervix uteri	poor	scc	1	9	1	black	65
5352427	0	Localized	2003	no	Beam radiation	yes	C53.9-Cervix uteri	poor	scc	0	5	0	white	42
5352526	0	Regional	2003	no	Beam radiation	yes	C53.9-Cervix uteri	medium	scc	0	196	0	black	54
5352597	1	Regional	2003	yes	Beam radiation	no	C53.9-Cervix uteri	medium	scc	0	200	0	black	60
5353232	0	Regional	2003	yes	Beam radiation	yes	C53.9-Cervix uteri	poor	scc	0	6	0	black	40
5353411	0	Localized	2003	yes	Combination of beam with implants or isotopes	yes	C53.9-Cervix uteri	medium	scc	0	201	0	white	42
5354787	1	Regional	2003	yes	Beam radiation	no	C53.9-Cervix uteri	poor	scc	1	96	1	white	26
5357095	0	Regional	2003	yes	Radioisotopes	yes	C53.9-Cervix uteri	medium	scc	0	200	0	black	33
5357238	0	Regional	2003	no	Beam radiation	yes	C53.9-Cervix uteri	medium	scc	0	164	1	black	47
5357251	0	Regional	2003	no	brachytherapy	no	C53.9-Cervix uteri	poor	scc	1	48	1	white	82
5357379	0	Regional	2003	no	Combination of beam with implants or isotopes	no	C53.0-Endocervix	medium	scc	0	86	1	white	59
5358254	0	Regional	2003	no	Beam radiation	yes	C53.9-Cervix uteri	medium	scc	1	8	1	black	45
5358741	0	Regional	2003	yes	Combination of beam with implants or isotopes	yes	C53.1-Exocervix	medium	scc	0	196	0	black	44
5358803	0	Regional	2003	yes	Combination of beam with implants or isotopes	yes	C53.9-Cervix uteri	poor	scc	0	195	0	other	72
5358926	0	Regional	2003	yes	Beam radiation	yes	C53.9-Cervix uteri	poor	scc	0	153	0	other	74
5358947	0	Regional	2003	no	Combination of beam with implants or isotopes	no	C53.9-Cervix uteri	medium	scc	0	199	0	black	39
5358992	0	Regional	2003	yes	Beam radiation	no	C53.0-Endocervix	poor	adc	0	195	0	black	58
5359542	0	Localized	2003	yes	Beam radiation	no	C53.0-Endocervix	poor	asc	0	163	0	black	52
5359773	0	Regional	2003	no	Beam radiation	yes	C53.0-Endocervix	poor	scc	1	45	1	white	66
5360730	0	Regional	2003	no	Combination of beam with implants or isotopes	yes	C53.9-Cervix uteri	medium	scc	1	55	1	white	54
5361534	0	Regional	2003	yes	Beam radiation	yes	C53.0-Endocervix	medium	adc	1	17	1	black	53
5361606	0	Localized	2003	no	Beam radiation	no	C53.9-Cervix uteri	poor	scc	0	68	1	black	68
5361944	0	Localized	2003	no	Beam radiation	yes	C53.9-Cervix uteri	poor	scc	0	193	0	black	48
5362039	0	Regional	2003	yes	brachytherapy	no	C53.9-Cervix uteri	medium	scc	0	38	1	black	76
5362133	1	Regional	2003	yes	Beam radiation	yes	C53.9-Cervix uteri	medium	scc	0	197	0	black	63
5362658	0	Localized	2003	yes	Beam radiation	no	C53.9-Cervix uteri	well	scc	1	15	1	black	60
5363316	0	Regional	2003	yes	Combination of beam with implants or isotopes	yes	C53.9-Cervix uteri	poor	scc	0	25	0	white	69
5364046	0	Regional	2003	no	Beam radiation	no	C53.9-Cervix uteri	poor	scc	1	9	1	black	49
5366989	0	Localized	2004	yes	Combination of beam with implants or isotopes	yes	C53.9-Cervix uteri	well	asc	0	152	1	white	57
5367490	0	Localized	2003	no	Combination of beam with implants or isotopes	no	C53.9-Cervix uteri	medium	scc	0	62	1	black	69
5368732	1	Localized	2004	yes	Combination of beam with implants or isotopes	yes	C53.9-Cervix uteri	poor	scc	0	188	0	black	34
5369674	0	Regional	2004	no	Combination of beam with implants or isotopes	yes	C53.9-Cervix uteri	poor	scc	1	40	1	black	56
5369753	0	Regional	2004	no	Combination of beam with implants or isotopes	yes	C53.9-Cervix uteri	medium	scc	0	186	0	black	51
5370192	0	Distant	2004	yes	Beam radiation	yes	C53.9-Cervix uteri	poor	adc	1	85	1	black	74
5376139	0	Regional	2004	no	Beam radiation	yes	C53.9-Cervix uteri	well	scc	0	92	1	white	51
5376940	0	Localized	2004	yes	Beam radiation	no	C53.9-Cervix uteri	medium	adc	0	184	0	black	36
5377038	0	Regional	2004	no	Beam radiation	yes	C53.9-Cervix uteri	medium	scc	1	23	1	black	52
5377238	0	Localized	2004	yes	Beam radiation	no	C53.1-Exocervix	medium	scc	0	183	0	black	60
5377308	0	Regional	2004	no	Combination of beam with implants or isotopes	yes	C53.9-Cervix uteri	poor	scc	0	42	0	white	71
5377489	0	Regional	2004	no	Combination of beam with implants or isotopes	yes	C53.9-Cervix uteri	poor	scc	1	18	1	black	62
5377609	0	Regional	2004	no	Beam radiation	yes	C53.9-Cervix uteri	poor	scc	0	42	1	black	66
5377614	0	Regional	2004	yes	Combination of beam with implants or isotopes	yes	C53.9-Cervix uteri	medium	adc	1	13	1	black	51
5377948	0	Regional	2004	no	Beam radiation	yes	C53.9-Cervix uteri	undifferentiated	scc	0	7	1	black	50
5379191	0	Regional	2004	yes	Combination of beam with implants or isotopes	yes	C53.9-Cervix uteri	poor	scc	0	181	0	black	53
5379272	0	Distant	2004	no	Beam radiation	yes	C53.9-Cervix uteri	well	scc	1	19	1	white	43
5379377	0	Localized	2004	yes	Beam radiation	no	C53.9-Cervix uteri	medium	scc	0	184	0	black	37
5379384	0	Distant	2004	no	Beam radiation	yes	C53.9-Cervix uteri	medium	scc	1	11	1	white	50
5379391	0	Regional	2004	yes	Beam radiation	no	C53.9-Cervix uteri	medium	scc	0	184	0	black	46
5379447	0	Regional	2004	no	Combination of beam with implants or isotopes	no	C53.9-Cervix uteri	poor	scc	0	9	1	black	65
5379600	0	Regional	2004	no	Beam radiation	no	C53.9-Cervix uteri	medium	scc	0	180	0	black	57
5379624	0	Distant	2004	no	brachytherapy	yes	C53.9-Cervix uteri	medium	scc	1	25	1	other	44
5379838	0	Distant	2004	yes	Beam radiation	yes	C53.9-Cervix uteri	poor	scc	1	12	1	black	39
5380159	0	Localized	2004	yes	Beam radiation	yes	C53.9-Cervix uteri	undifferentiated	scc	0	178	1	black	58
5381291	0	Distant	2004	no	Beam radiation	yes	C53.0-Endocervix	medium	adc	0	7	1	black	61
5381675	0	Regional	2004	no	brachytherapy	yes	C53.9-Cervix uteri	poor	scc	1	10	1	black	51
5382457	0	Localized	2004	yes	brachytherapy	no	C53.0-Endocervix	poor	asc	1	84	1	other	37
5382892	0	Regional	2004	no	brachytherapy	no	C53.9-Cervix uteri	poor	scc	0	9	1	white	100
5383090	0	Regional	2004	no	Beam radiation	no	C53.9-Cervix uteri	poor	scc	1	12	1	black	83
5383270	0	Regional	2004	yes	Beam radiation	no	C53.9-Cervix uteri	poor	scc	1	125	1	black	74
5383887	0	Localized	2004	no	Combination of beam with implants or isotopes	yes	C53.9-Cervix uteri	medium	scc	0	190	0	white	52
5385428	0	Regional	2004	no	Beam radiation	no	C53.9-Cervix uteri	medium	scc	0	13	1	white	87
5385882	0	Distant	2004	no	Beam radiation	no	C53.9-Cervix uteri	poor	scc	1	29	1	black	72
5387414	0	Localized	2004	yes	Beam radiation	no	C53.9-Cervix uteri	well	adc	1	155	1	white	59
5387822	0	Localized	2004	yes	Beam radiation	no	C53.0-Endocervix	well	adc	1	39	1	black	50
5388335	0	Regional	2004	yes	Beam radiation	yes	C53.9-Cervix uteri	poor	adc	0	181	0	black	41
5389658	0	Localized	2004	no	brachytherapy	no	C53.9-Cervix uteri	poor	adc	1	23	1	black	44
5389971	0	Regional	2004	no	Beam radiation	yes	C53.9-Cervix uteri	poor	scc	0	5	1	white	38
5392024	0	Localized	2004	yes	Beam radiation	no	C53.9-Cervix uteri	poor	scc	0	186	0	black	27
5392899	0	Regional	2004	yes	brachytherapy	no	C53.9-Cervix uteri	poor	scc	0	149	1	white	50
5393320	0	Regional	2004	no	Beam radiation	yes	C53.9-Cervix uteri	medium	scc	0	186	0	black	65
5393753	0	Regional	2004	yes	Beam radiation	yes	C53.0-Endocervix	medium	scc	0	167	1	black	37
5394396	0	Regional	2004	no	Combination of beam with implants or isotopes	yes	C53.9-Cervix uteri	medium	adc	0	87	1	black	65
5394398	0	Regional	2004	yes	Combination of beam with implants or isotopes	yes	C53.9-Cervix uteri	medium	adc	1	65	1	black	44
5394434	0	Localized	2004	no	Beam radiation	yes	C53.0-Endocervix	well	adc	1	1	1	black	71
5394680	0	Regional	2004	yes	Beam radiation	yes	C53.9-Cervix uteri	poor	scc	0	184	0	white	51
5396987	0	Regional	2005	yes	Combination of beam with implants or isotopes	yes	C53.9-Cervix uteri	poor	scc	0	171	0	black	45
5397521	0	Regional	2005	yes	Beam radiation	yes	C53.9-Cervix uteri	poor	scc	0	4	0	black	34
5397597	0	Regional	2005	no	Combination of beam with implants or isotopes	yes	C53.0-Endocervix	poor	scc	0	179	0	black	63
5400229	0	Localized	2005	yes	brachytherapy	yes	C53.0-Endocervix	poor	adc	0	178	0	black	47
5400273	0	Regional	2005	no	Combination of beam with implants or isotopes	yes	C53.9-Cervix uteri	medium	scc	0	166	1	black	71
5401757	0	Regional	2004	yes	Combination of beam with implants or isotopes	yes	C53.9-Cervix uteri	medium	scc	0	188	0	black	51
5401999	0	Regional	2005	no	Beam radiation	no	C53.9-Cervix uteri	medium	scc	0	172	0	black	50
5402916	0	Distant	2005	yes	brachytherapy	yes	C53.9-Cervix uteri	medium	scc	1	28	1	black	42
5403976	0	Regional	2005	no	Combination of beam with implants or isotopes	yes	C53.9-Cervix uteri	undifferentiated	scc	0	171	0	black	54
5404365	0	Regional	2005	yes	Combination of beam with implants or isotopes	yes	C53.9-Cervix uteri	poor	scc	1	64	1	black	56
5404656	0	Regional	2005	no	Combination of beam with implants or isotopes	yes	C53.8-Overlapping lesion of cervix uteri	medium	scc	0	177	0	other	52
5404749	0	Regional	2005	no	Beam radiation	yes	C53.9-Cervix uteri	medium	scc	0	175	0	black	58
5406247	0	Regional	2005	no	Combination of beam with implants or isotopes	yes	C53.8-Overlapping lesion of cervix uteri	poor	scc	0	51	1	black	48
5406263	0	Localized	2005	yes	Combination of beam with implants or isotopes	yes	C53.0-Endocervix	medium	adc	0	178	0	black	33
5406463	0	Localized	2005	no	Combination of beam with implants or isotopes	no	C53.9-Cervix uteri	medium	scc	1	7	1	black	79
5407080	0	Regional	2005	no	Beam radiation	yes	C53.8-Overlapping lesion of cervix uteri	medium	asc	1	41	1	black	76
5407196	0	Regional	2005	yes	brachytherapy	yes	C53.9-Cervix uteri	poor	scc	0	171	0	black	61
5407606	0	Regional	2005	yes	Beam radiation	no	C53.9-Cervix uteri	medium	scc	1	42	1	black	38
5407728	0	Localized	2005	yes	Beam radiation	no	C53.9-Cervix uteri	medium	adc	0	171	0	black	48
5409238	0	Regional	2005	yes	Combination of beam with implants or isotopes	yes	C53.0-Endocervix	medium	scc	0	169	0	black	50
5410019	0	Localized	2005	yes	Beam radiation	yes	C53.9-Cervix uteri	poor	scc	1	21	1	white	59
5418570	0	Regional	2005	yes	Beam radiation	yes	C53.9-Cervix uteri	poor	scc	1	42	1	black	64
5418618	0	Regional	2005	no	Beam radiation	no	C53.0-Endocervix	medium	scc	1	17	1	black	79
5420030	0	Distant	2005	no	Beam radiation	yes	C53.9-Cervix uteri	poor	ne	1	13	1	black	59
5420140	0	Regional	2005	no	Combination of beam with implants or isotopes	yes	C53.9-Cervix uteri	medium	scc	0	174	0	black	42
5421140	0	Localized	2005	yes	Beam radiation	no	C53.0-Endocervix	well	adc	0	177	0	black	48
5423207	0	Localized	2005	no	Beam radiation	yes	C53.9-Cervix uteri	poor	scc	0	168	0	black	40
5423424	0	Regional	2005	yes	Beam radiation	yes	C53.9-Cervix uteri	poor	scc	0	176	0	black	59
5423906	0	Regional	2005	no	Beam radiation	yes	C53.9-Cervix uteri	poor	adc	1	16	1	black	61
5424075	0	Localized	2005	yes	Beam radiation	yes	C53.9-Cervix uteri	poor	scc	1	151	1	black	58
5424089	0	Distant	2005	no	Beam radiation	no	C53.9-Cervix uteri	poor	adc	1	2	1	black	58
5424880	0	Localized	2005	yes	Combination of beam with implants or isotopes	no	C53.9-Cervix uteri	well	adc	0	169	0	black	57
5425504	0	Distant	2005	no	Beam radiation	yes	C53.9-Cervix uteri	poor	other	1	4	1	black	46
5426387	0	Regional	2005	yes	Beam radiation	yes	C53.9-Cervix uteri	medium	adc	1	25	1	black	52
5426981	0	Localized	2005	yes	Beam radiation	yes	C53.9-Cervix uteri	poor	scc	0	133	0	white	39
5431828	0	Regional	2005	yes	Beam radiation	yes	C53.9-Cervix uteri	poor	scc	0	128	0	black	59
5434382	0	Distant	2006	no	Beam radiation	no	C53.9-Cervix uteri	medium	asc	1	63	1	black	79
5438359	0	Regional	2006	no	Combination of beam with implants or isotopes	yes	C53.9-Cervix uteri	medium	scc	0	159	0	black	51
5438866	1	Regional	2006	no	Beam radiation	yes	C53.9-Cervix uteri	poor	scc	0	167	0	black	57
5439647	0	Regional	2006	no	Beam radiation	yes	C53.9-Cervix uteri	poor	scc	1	19	1	black	68
5440185	0	Regional	2006	no	Combination of beam with implants or isotopes	yes	C53.9-Cervix uteri	poor	scc	1	63	1	black	68
5440556	0	Regional	2006	yes	Beam radiation	no	C53.9-Cervix uteri	medium	adc	1	61	1	black	76
5441102	0	Localized	2006	yes	Combination of beam with implants or isotopes	yes	C53.0-Endocervix	well	adc	0	156	0	black	47
5441266	0	Regional	2006	no	Combination of beam with implants or isotopes	yes	C53.9-Cervix uteri	medium	scc	0	160	0	black	41
5441282	0	Regional	2006	yes	Beam radiation	yes	C53.9-Cervix uteri	poor	adc	0	69	1	black	75
5442495	0	Distant	2006	yes	Beam radiation	yes	C53.0-Endocervix	poor	adc	1	29	1	black	62
5443460	0	Regional	2006	no	Combination of beam with implants or isotopes	no	C53.9-Cervix uteri	poor	scc	0	163	0	black	61
5444154	0	Distant	2006	no	Beam radiation	no	C53.9-Cervix uteri	undifferentiated	other	1	2	1	black	55
5444631	0	Regional	2006	yes	Beam radiation	yes	C53.9-Cervix uteri	poor	scc	1	17	1	white	58
5444664	0	Regional	2006	yes	Beam radiation	yes	C53.0-Endocervix	medium	scc	0	162	0	white	65
5444918	0	Regional	2006	no	Beam radiation	yes	C53.9-Cervix uteri	poor	scc	0	160	0	black	63
5446896	0	Regional	2006	no	Beam radiation	no	C53.0-Endocervix	poor	scc	0	70	1	white	94
5447567	0	Distant	2006	no	Combination of beam with implants or isotopes	yes	C53.0-Endocervix	medium	adc	1	7	1	black	53
5447938	0	Distant	2006	no	brachytherapy	yes	C53.8-Overlapping lesion of cervix uteri	medium	scc	1	6	1	black	25
5448416	0	Localized	2006	yes	Radiation source not specified	yes	C53.9-Cervix uteri	well	scc	0	135	1	black	76
5448744	0	Localized	2006	no	Combination of beam with implants or isotopes	yes	C53.9-Cervix uteri	well	scc	0	5	1	black	73
5449264	0	Regional	2006	no	Combination of beam with implants or isotopes	yes	C53.9-Cervix uteri	poor	asc	0	166	0	black	66
5449657	0	Localized	2006	no	Combination of beam with implants or isotopes	yes	C53.9-Cervix uteri	medium	scc	0	163	0	black	39
5449921	0	Localized	2006	yes	brachytherapy	yes	C53.9-Cervix uteri	medium	adc	0	158	0	black	59
5450313	0	Localized	2006	no	brachytherapy	no	C53.9-Cervix uteri	poor	asc	1	35	1	black	56
5451972	0	Localized	2006	yes	Beam radiation	no	C53.9-Cervix uteri	poor	scc	0	2	0	black	70
5452709	0	Distant	2006	no	Combination of beam with implants or isotopes	yes	C53.9-Cervix uteri	poor	other	0	10	0	black	58
5452712	0	Regional	2006	no	Beam radiation	yes	C53.9-Cervix uteri	poor	scc	1	23	1	black	53
5453530	0	Regional	2006	no	Beam radiation	yes	C53.9-Cervix uteri	poor	adc	1	5	1	black	45
5454203	0	Localized	2006	yes	brachytherapy	no	C53.9-Cervix uteri	poor	scc	0	163	0	black	66
5454236	0	Regional	2006	yes	Beam radiation	yes	C53.9-Cervix uteri	poor	scc	0	9	0	black	28
5454998	0	Regional	2006	no	Beam radiation	yes	C53.9-Cervix uteri	medium	scc	0	165	0	black	50
5455510	0	Regional	2006	yes	Beam radiation	yes	C53.0-Endocervix	medium	adc	1	18	1	black	33
5456228	0	Localized	2006	yes	Beam radiation	yes	C53.9-Cervix uteri	medium	scc	0	156	0	black	58
5456264	0	Localized	2006	no	Beam radiation	yes	C53.9-Cervix uteri	poor	scc	1	18	1	white	83
5457619	0	Distant	2007	yes	Beam radiation	yes	C53.0-Endocervix	medium	adc	0	147	0	black	58
5458384	0	Regional	2006	no	Beam radiation	yes	C53.9-Cervix uteri	medium	scc	1	5	1	black	62
5458913	0	Localized	2006	no	Beam radiation	yes	C53.9-Cervix uteri	medium	scc	1	26	1	black	30
5459599	0	Regional	2006	no	Combination of beam with implants or isotopes	yes	C53.0-Endocervix	poor	adc	0	156	0	black	49
5459607	0	Localized	2006	no	brachytherapy	yes	C53.9-Cervix uteri	medium	scc	0	121	1	black	49
5459761	0	Distant	2006	no	Beam radiation	yes	C53.9-Cervix uteri	poor	scc	1	7	1	black	39
5460520	0	Regional	2006	no	Beam radiation	yes	C53.0-Endocervix	medium	scc	0	166	0	black	68
5461572	0	Regional	2006	no	Combination of beam with implants or isotopes	yes	C53.9-Cervix uteri	medium	scc	0	163	0	black	67
5463087	0	Regional	2006	yes	Beam radiation	yes	C53.0-Endocervix	medium	asc	0	156	0	black	53
5463294	0	Localized	2006	yes	Combination of beam with implants or isotopes	no	C53.9-Cervix uteri	undifferentiated	adc	0	5	1	black	92
5463776	0	Localized	2006	yes	Beam radiation	no	C53.0-Endocervix	medium	adc	0	157	0	black	58
5463845	0	Regional	2006	yes	Beam radiation	no	C53.0-Endocervix	poor	adc	0	166	0	black	70
5464281	0	Regional	2006	no	Beam radiation	yes	C53.9-Cervix uteri	poor	scc	0	166	0	black	80
5465945	0	Regional	2006	no	Combination of beam with implants or isotopes	no	C53.9-Cervix uteri	poor	scc	0	15	1	black	63
5466132	0	Regional	2006	yes	Beam radiation	yes	C53.0-Endocervix	poor	asc	0	167	0	black	37
5471231	0	Regional	2007	no	Combination of beam with implants or isotopes	yes	C53.9-Cervix uteri	poor	scc	1	16	1	black	41
5471830	0	Regional	2007	no	Beam radiation	yes	C53.9-Cervix uteri	poor	scc	0	94	1	black	84
5471854	0	Localized	2007	no	Combination of beam with implants or isotopes	yes	C53.9-Cervix uteri	poor	scc	0	148	0	black	36
5474681	0	Regional	2007	yes	Beam radiation	yes	C53.9-Cervix uteri	poor	scc	1	24	1	black	55
5475287	0	Regional	2007	no	Combination of beam with implants or isotopes	no	C53.8-Overlapping lesion of cervix uteri	poor	scc	1	9	1	black	74
5477924	0	Distant	2007	no	Beam radiation	no	C53.9-Cervix uteri	medium	asc	1	8	1	black	78
5478154	0	Distant	2007	yes	Beam radiation	yes	C53.9-Cervix uteri	poor	scc	1	30	1	black	77
5478472	0	Regional	2007	no	Beam radiation	yes	C53.9-Cervix uteri	poor	scc	1	123	1	black	42
5479725	0	Regional	2007	yes	Beam radiation	yes	C53.9-Cervix uteri	medium	scc	1	33	1	white	45
5480109	0	Regional	2007	no	Combination of beam with implants or isotopes	yes	C53.9-Cervix uteri	medium	scc	1	33	1	black	55
5480343	1	Regional	2007	no	Beam radiation	yes	C53.9-Cervix uteri	poor	scc	0	152	0	black	75
5481294	0	Regional	2007	no	Beam radiation	yes	C53.9-Cervix uteri	medium	adc	0	152	0	black	69
5481587	0	Regional	2007	yes	Combination of beam with implants or isotopes	yes	C53.9-Cervix uteri	poor	scc	0	152	0	black	48
5482968	0	Regional	2007	yes	Combination of beam with implants or isotopes	yes	C53.8-Overlapping lesion of cervix uteri	poor	scc	1	23	1	black	56
5483118	1	Regional	2007	no	Combination of beam with implants or isotopes	yes	C53.0-Endocervix	medium	scc	0	150	0	black	53
5483788	0	Regional	2007	no	Beam radiation	yes	C53.9-Cervix uteri	poor	scc	1	50	1	black	63
5483931	0	Localized	2007	yes	Beam radiation	no	C53.0-Endocervix	poor	scc	0	146	0	black	42
5485373	0	Distant	2007	yes	Beam radiation	yes	C53.9-Cervix uteri	medium	adc	1	5	1	black	78
5485434	0	Regional	2007	no	Combination of beam with implants or isotopes	yes	C53.9-Cervix uteri	poor	scc	0	144	0	black	62
5486080	1	Regional	2007	yes	brachytherapy	no	C53.9-Cervix uteri	medium	scc	0	151	0	black	46
5487700	0	Regional	2007	no	Beam radiation	yes	C53.9-Cervix uteri	poor	scc	0	144	0	black	72
5488880	0	Localized	2007	no	Combination of beam with implants or isotopes	yes	C53.9-Cervix uteri	medium	scc	1	57	1	black	45
5491012	0	Regional	2007	yes	Beam radiation	yes	C53.9-Cervix uteri	medium	scc	1	7	1	black	26
5491173	0	Regional	2007	no	Beam radiation	yes	C53.9-Cervix uteri	well	scc	0	21	1	black	86
5491572	1	Regional	2007	no	Radiation source not specified	yes	C53.0-Endocervix	medium	scc	0	145	0	black	59
5491645	0	Distant	2007	no	Beam radiation	yes	C53.9-Cervix uteri	medium	scc	1	43	1	black	53
5498377	0	Localized	2007	yes	Beam radiation	no	C53.9-Cervix uteri	poor	scc	0	151	0	black	65
5498539	0	Regional	2007	no	Combination of beam with implants or isotopes	yes	C53.9-Cervix uteri	poor	scc	1	13	1	black	65
5498594	0	Localized	2007	yes	Beam radiation	yes	C53.9-Cervix uteri	medium	scc	0	145	0	white	59
5499026	0	Regional	2007	no	Beam radiation	yes	C53.9-Cervix uteri	medium	scc	0	92	1	black	77
5499231	0	Localized	2007	yes	Beam radiation	no	C53.9-Cervix uteri	poor	scc	1	17	1	black	42
5499940	0	Distant	2007	no	Beam radiation	yes	C53.9-Cervix uteri	poor	adc	0	9	1	black	53
5500131	0	Distant	2007	no	Beam radiation	yes	C53.9-Cervix uteri	medium	asc	1	18	1	white	65
5501237	0	Localized	2007	yes	Combination of beam with implants or isotopes	yes	C53.0-Endocervix	medium	adc	0	145	0	black	35
5502558	0	Regional	2007	no	Beam radiation	yes	C53.9-Cervix uteri	poor	scc	1	14	1	black	53
5504226	0	Distant	2008	yes	Beam radiation	yes	C53.9-Cervix uteri	medium	scc	1	30	1	black	41
5508902	0	Distant	2008	no	Beam radiation	yes	C53.9-Cervix uteri	medium	scc	1	33	1	black	63
5508975	0	Localized	2008	no	Beam radiation	yes	C53.9-Cervix uteri	well	adc	0	63	1	black	79
5511573	0	Regional	2008	yes	Beam radiation	yes	C53.9-Cervix uteri	poor	scc	1	21	1	black	38
5512653	0	Regional	2008	no	Combination of beam with implants or isotopes	yes	C53.9-Cervix uteri	medium	scc	0	143	0	black	44
5513269	0	Localized	2008	yes	Beam radiation	yes	C53.9-Cervix uteri	poor	adc	1	14	1	black	90
5513578	0	Localized	2008	no	Beam radiation	yes	C53.9-Cervix uteri	poor	scc	0	134	0	black	36
5514792	0	Regional	2008	yes	Beam radiation	no	C53.1-Exocervix	poor	scc	1	52	1	black	66
5515763	0	Regional	2008	yes	Beam radiation	yes	C53.9-Cervix uteri	medium	scc	1	9	1	black	61
5516279	0	Regional	2008	yes	Combination of beam with implants or isotopes	yes	C53.0-Endocervix	medium	adc	0	137	0	black	34
5516670	0	Regional	2008	yes	Combination of beam with implants or isotopes	yes	C53.9-Cervix uteri	poor	scc	0	55	1	white	70
5516789	0	Regional	2008	no	brachytherapy	yes	C53.9-Cervix uteri	poor	asc	0	11	1	black	59
5517475	0	Regional	2007	no	Combination of beam with implants or isotopes	yes	C53.9-Cervix uteri	well	scc	1	89	1	black	79
5517497	0	Distant	2008	no	Beam radiation	yes	C53.9-Cervix uteri	poor	scc	1	10	1	black	66
5518414	0	Regional	2008	yes	Beam radiation	yes	C53.0-Endocervix	medium	adc	0	137	0	black	48
5519515	0	Localized	2008	yes	Combination of beam with implants or isotopes	yes	C53.1-Exocervix	poor	ne	1	17	1	black	28
5520850	0	Regional	2008	no	Beam radiation	yes	C53.9-Cervix uteri	medium	scc	0	19	1	black	39
5522634	0	Regional	2008	no	Beam radiation	yes	C53.9-Cervix uteri	well	scc	0	140	0	black	49
5523909	0	Regional	2008	no	Beam radiation	yes	C53.9-Cervix uteri	medium	scc	1	7	1	black	54
5524131	0	Regional	2008	no	Beam radiation	yes	C53.9-Cervix uteri	medium	scc	1	52	1	black	53
5526229	0	Regional	2008	yes	Beam radiation	no	C53.9-Cervix uteri	medium	scc	0	133	0	black	61
5526650	0	Regional	2008	no	Beam radiation	yes	C53.9-Cervix uteri	poor	scc	0	1	1	black	73
5529475	0	Regional	2008	yes	Combination of beam with implants or isotopes	yes	C53.9-Cervix uteri	poor	scc	0	138	0	black	33
5533256	0	Distant	2008	no	Beam radiation	yes	C53.9-Cervix uteri	poor	other	0	3	1	black	43
5534032	0	Regional	2008	no	Beam radiation	yes	C53.9-Cervix uteri	poor	scc	0	141	0	black	51
5536663	0	Regional	2008	yes	Beam radiation	yes	C53.0-Endocervix	poor	scc	0	16	0	black	33
5538970	0	Regional	2008	yes	Combination of beam with implants or isotopes	no	C53.0-Endocervix	medium	adc	1	51	1	other	71
5542949	0	Regional	2009	yes	Combination of beam with implants or isotopes	no	C53.9-Cervix uteri	medium	scc	1	22	1	black	60
5544407	0	Regional	2009	no	Combination of beam with implants or isotopes	yes	C53.0-Endocervix	poor	scc	1	26	1	black	46
5544897	0	Distant	2009	no	Beam radiation	yes	C53.9-Cervix uteri	poor	scc	1	2	1	black	70
5546818	0	Localized	2009	yes	Combination of beam with implants or isotopes	yes	C53.0-Endocervix	well	adc	0	125	0	black	43
5547160	0	Regional	2009	yes	Combination of beam with implants or isotopes	yes	C53.9-Cervix uteri	medium	scc	0	125	0	black	24
5547226	0	Regional	2009	yes	Beam radiation	yes	C53.0-Endocervix	medium	adc	1	38	1	black	71
5547613	0	Regional	2008	no	Beam radiation	yes	C53.9-Cervix uteri	poor	scc	0	11	0	white	66
5549038	0	Localized	2009	no	Beam radiation	no	C53.0-Endocervix	medium	scc	0	31	1	black	84
5549944	0	Regional	2009	no	Beam radiation	yes	C53.9-Cervix uteri	medium	scc	0	121	0	black	52
5549972	0	Regional	2009	yes	Beam radiation	yes	C53.9-Cervix uteri	poor	scc	1	81	1	white	47
5551185	0	Regional	2009	yes	Combination of beam with implants or isotopes	yes	C53.9-Cervix uteri	poor	scc	0	123	0	black	32
5551196	0	Regional	2009	no	Beam radiation	yes	C53.9-Cervix uteri	medium	scc	1	6	1	black	62
5551419	0	Regional	2009	no	Beam radiation	no	C53.9-Cervix uteri	poor	scc	1	15	1	black	71
5551456	1	Regional	2009	no	Combination of beam with implants or isotopes	yes	C53.9-Cervix uteri	poor	scc	0	130	0	black	43
5551989	0	Distant	2009	no	Beam radiation	yes	C53.9-Cervix uteri	poor	scc	1	14	1	black	48
5552088	0	Regional	2009	no	brachytherapy	yes	C53.9-Cervix uteri	poor	scc	1	22	1	white	29
5552089	0	Regional	2009	yes	Beam radiation	yes	C53.9-Cervix uteri	medium	scc	0	127	0	black	58
5553066	0	Localized	2009	yes	Beam radiation	no	C53.0-Endocervix	medium	adc	0	121	0	black	41
5554569	0	Localized	2009	yes	brachytherapy	no	C53.9-Cervix uteri	poor	adc	0	122	0	black	58
5554884	0	Regional	2009	no	brachytherapy	yes	C53.9-Cervix uteri	poor	scc	1	10	1	black	61
5556314	0	Localized	2009	yes	brachytherapy	yes	C53.9-Cervix uteri	medium	scc	0	129	0	black	61
5556546	0	Regional	2009	no	brachytherapy	yes	C53.9-Cervix uteri	medium	scc	0	131	0	black	41
5556869	0	Distant	2009	no	brachytherapy	yes	C53.9-Cervix uteri	well	scc	1	4	1	black	77
5557097	0	Localized	2009	yes	Combination of beam with implants or isotopes	yes	C53.9-Cervix uteri	medium	adc	0	124	0	black	57
5558722	1	Regional	2009	no	brachytherapy	yes	C53.9-Cervix uteri	poor	scc	0	123	0	black	40
5559514	0	Regional	2009	no	Beam radiation	yes	C53.9-Cervix uteri	poor	scc	1	24	1	black	38
5559555	0	Distant	2009	no	Combination of beam with implants or isotopes	yes	C53.9-Cervix uteri	poor	scc	1	82	1	black	51
5562209	0	Localized	2009	no	Beam radiation	no	C53.0-Endocervix	well	adc	0	21	1	black	86
5563004	0	Localized	2009	yes	Combination of beam with implants or isotopes	yes	C53.9-Cervix uteri	medium	scc	0	120	0	black	57
5564725	0	Regional	2009	no	brachytherapy	yes	C53.9-Cervix uteri	medium	scc	0	125	0	white	41
5565394	0	Regional	2009	no	brachytherapy	yes	C53.0-Endocervix	poor	adc	1	20	1	black	26
5565708	0	Localized	2008	no	Combination of beam with implants or isotopes	yes	C53.9-Cervix uteri	poor	scc	0	17	1	black	52
5566049	0	Regional	2009	yes	Beam radiation	no	C53.9-Cervix uteri	medium	scc	0	124	1	other	62
5566717	0	Regional	2009	no	Combination of beam with implants or isotopes	yes	C53.9-Cervix uteri	medium	scc	0	23	0	white	66
5568255	0	Regional	2009	no	Combination of beam with implants or isotopes	yes	C53.9-Cervix uteri	poor	scc	0	50	1	white	52
5569865	0	Localized	2009	no	brachytherapy	yes	C53.9-Cervix uteri	poor	scc	1	13	1	black	45
5570500	0	Localized	2009	yes	brachytherapy	no	C53.9-Cervix uteri	well	adc	0	128	0	black	50
5572173	0	Localized	2009	no	Combination of beam with implants or isotopes	yes	C53.9-Cervix uteri	poor	scc	0	85	0	black	33
5574781	0	Localized	2009	yes	Beam radiation	yes	C53.9-Cervix uteri	medium	scc	0	130	1	white	56
5574791	0	Distant	2009	yes	brachytherapy	yes	C53.9-Cervix uteri	medium	scc	1	14	1	black	38
5574796	0	Regional	2009	yes	Beam radiation	yes	C53.9-Cervix uteri	medium	scc	0	127	0	black	40
5574809	1	Localized	2009	yes	Beam radiation	yes	C53.0-Endocervix	well	adc	0	114	1	white	51
5574849	0	Regional	2009	no	brachytherapy	yes	C53.9-Cervix uteri	poor	scc	0	130	0	black	51
5574890	0	Localized	2009	yes	Beam radiation	yes	C53.9-Cervix uteri	medium	scc	0	4	0	other	31
5575358	0	Regional	2009	yes	Beam radiation	yes	C53.9-Cervix uteri	poor	scc	1	14	1	black	56
5575402	0	Regional	2009	no	Combination of beam with implants or isotopes	yes	C53.9-Cervix uteri	poor	scc	0	112	1	white	60
5575410	0	Regional	2009	no	Combination of beam with implants or isotopes	yes	C53.9-Cervix uteri	poor	scc	1	7	1	black	74
5575521	0	Localized	2009	yes	Beam radiation	no	C53.9-Cervix uteri	undifferentiated	scc	0	121	0	other	71
5577919	0	Regional	2009	no	Combination of beam with implants or isotopes	yes	C53.9-Cervix uteri	poor	scc	0	18	1	black	66
5583760	0	Regional	2010	no	Beam radiation	yes	C53.9-Cervix uteri	poor	adc	1	6	1	black	71
5583771	0	Regional	2010	no	Combination of beam with implants or isotopes	yes	C53.9-Cervix uteri	undifferentiated	scc	1	9	1	black	66
5585605	0	Localized	2010	no	Combination of beam with implants or isotopes	yes	C53.9-Cervix uteri	medium	scc	0	57	1	black	76
5585816	0	Localized	2010	yes	Beam radiation	no	C53.0-Endocervix	well	adc	0	113	0	black	53
5586677	0	Regional	2010	yes	Beam radiation	yes	C53.0-Endocervix	poor	scc	0	15	0	other	73
5587484	0	Regional	2010	no	Beam radiation	no	C53.9-Cervix uteri	poor	scc	1	37	1	black	85
5588214	0	Distant	2010	no	Beam radiation	yes	C53.9-Cervix uteri	poor	scc	0	10	1	white	43
5588990	0	Localized	2010	yes	brachytherapy	yes	C53.8-Overlapping lesion of cervix uteri	well	adc	0	114	0	black	52
5591465	0	Localized	2010	no	Beam radiation	no	C53.9-Cervix uteri	poor	other	1	24	1	black	44
5591539	0	Regional	2010	yes	Beam radiation	no	C53.0-Endocervix	poor	scc	0	118	1	black	84
5593024	0	Localized	2010	no	Combination of beam with implants or isotopes	yes	C53.9-Cervix uteri	poor	scc	0	112	0	other	45
5595310	0	Regional	2010	no	Beam radiation	yes	C53.9-Cervix uteri	medium	scc	1	6	1	black	34
5596994	0	Regional	2010	yes	Beam radiation	no	C53.0-Endocervix	medium	adc	0	112	0	black	39
5600700	0	Regional	2010	yes	Beam radiation	yes	C53.9-Cervix uteri	poor	scc	0	113	0	black	67
5602181	0	Regional	2010	yes	Beam radiation	yes	C53.9-Cervix uteri	medium	adc	0	115	0	black	49
5602297	0	Regional	2010	yes	Beam radiation	yes	C53.9-Cervix uteri	poor	scc	0	116	0	black	62
5604427	0	Distant	2010	no	Beam radiation	yes	C53.9-Cervix uteri	poor	asc	1	24	1	white	64
5606113	0	Distant	2010	no	Beam radiation	yes	C53.0-Endocervix	poor	other	1	23	1	black	74
5607535	0	Distant	2010	no	Beam radiation	yes	C53.9-Cervix uteri	poor	scc	0	1	0	white	37
5609830	0	Regional	2010	no	brachytherapy	yes	C53.9-Cervix uteri	poor	scc	1	10	1	black	74
5609833	0	Distant	2010	no	Beam radiation	yes	C53.9-Cervix uteri	medium	scc	1	26	1	black	62
5610319	0	Localized	2010	no	Beam radiation	no	C53.9-Cervix uteri	poor	scc	0	12	1	black	48
5610972	0	Regional	2010	no	Beam radiation	yes	C53.9-Cervix uteri	medium	scc	1	22	1	black	32
5611152	0	Regional	2010	no	Beam radiation	yes	C53.9-Cervix uteri	poor	scc	0	25	1	black	67
5611232	0	Regional	2010	no	Beam radiation	yes	C53.9-Cervix uteri	medium	scc	0	111	0	black	64
5611576	0	Distant	2010	no	Beam radiation	yes	C53.9-Cervix uteri	poor	scc	1	21	1	black	62
5612340	0	Distant	2010	no	Combination of beam with implants or isotopes	yes	C53.9-Cervix uteri	medium	scc	1	11	1	black	62
5612403	0	Regional	2010	no	brachytherapy	yes	C53.9-Cervix uteri	poor	scc	1	46	1	black	57
5612499	0	Distant	2010	yes	Beam radiation	yes	C53.9-Cervix uteri	poor	other	1	8	1	white	59
5612835	0	Regional	2010	no	brachytherapy	yes	C53.9-Cervix uteri	medium	scc	0	111	0	black	53
5612927	0	Localized	2010	yes	Combination of beam with implants or isotopes	no	C53.9-Cervix uteri	poor	adc	0	4	0	black	37
5613258	0	Regional	2010	no	brachytherapy	yes	C53.9-Cervix uteri	poor	scc	1	10	1	white	50
5613832	0	Regional	2010	no	Combination of beam with implants or isotopes	yes	C53.9-Cervix uteri	poor	scc	0	70	0	black	76
5615844	0	Regional	2010	no	Beam radiation	yes	C53.9-Cervix uteri	medium	scc	0	52	0	white	44
5615962	0	Localized	2010	yes	brachytherapy	no	C53.9-Cervix uteri	well	adc	0	118	0	black	49
5618014	0	Regional	2011	no	Combination of beam with implants or isotopes	yes	C53.0-Endocervix	well	adc	1	36	1	black	39
5618804	0	Regional	2010	yes	Combination of beam with implants or isotopes	yes	C53.9-Cervix uteri	medium	scc	0	119	0	white	29
5623436	0	Distant	2011	no	Combination of beam with implants or isotopes	yes	C53.9-Cervix uteri	medium	scc	1	31	1	black	47
5623444	0	Regional	2011	no	Combination of beam with implants or isotopes	yes	C53.9-Cervix uteri	poor	scc	0	99	0	black	78
5623707	0	Distant	2011	no	Beam radiation	yes	C53.9-Cervix uteri	poor	scc	1	12	1	black	49
5626638	0	Regional	2011	no	Combination of beam with implants or isotopes	yes	C53.9-Cervix uteri	medium	scc	0	78	1	black	53
5627661	0	Regional	2011	yes	Beam radiation	yes	C53.9-Cervix uteri	poor	scc	0	105	0	black	47
5627927	0	Localized	2011	no	Beam radiation	no	C53.9-Cervix uteri	well	scc	1	17	1	black	45
5628310	0	Regional	2011	no	brachytherapy	yes	C53.9-Cervix uteri	poor	scc	0	65	1	white	69
5629744	0	Regional	2011	no	Combination of beam with implants or isotopes	yes	C53.9-Cervix uteri	poor	scc	1	13	1	black	44
5629887	0	Localized	2011	no	Combination of beam with implants or isotopes	yes	C53.0-Endocervix	well	adc	0	63	0	white	74
5630080	0	Distant	2011	no	Beam radiation	no	C53.9-Cervix uteri	medium	scc	1	2	1	black	58
5630128	0	Regional	2011	no	Combination of beam with implants or isotopes	yes	C53.0-Endocervix	poor	scc	0	107	0	black	62
5631142	0	Regional	2011	no	Combination of beam with implants or isotopes	yes	C53.9-Cervix uteri	poor	scc	0	101	0	black	43
5633351	0	Regional	2011	yes	Beam radiation	yes	C53.9-Cervix uteri	medium	scc	1	8	1	black	42
5633759	0	Distant	2011	no	Combination of beam with implants or isotopes	yes	C53.0-Endocervix	medium	adc	1	9	1	black	29
5634808	0	Regional	2011	no	Beam radiation	yes	C53.9-Cervix uteri	poor	scc	1	53	1	white	57
5635659	0	Distant	2011	no	Beam radiation	yes	C53.9-Cervix uteri	poor	scc	1	9	1	black	52
5636001	0	Regional	2011	no	Combination of beam with implants or isotopes	yes	C53.9-Cervix uteri	medium	scc	0	96	0	black	45
5636728	0	Distant	2011	no	Combination of beam with implants or isotopes	yes	C53.9-Cervix uteri	medium	scc	0	99	0	black	49
5636783	0	Regional	2011	no	Combination of beam with implants or isotopes	yes	C53.9-Cervix uteri	poor	scc	0	100	0	black	56
5636951	0	Regional	2011	yes	Beam radiation	yes	C53.9-Cervix uteri	poor	scc	0	60	0	white	45
5636961	0	Regional	2011	no	Combination of beam with implants or isotopes	yes	C53.9-Cervix uteri	medium	scc	0	102	0	black	26
5638806	0	Regional	2011	no	Radioisotopes	yes	C53.9-Cervix uteri	poor	scc	0	5	0	black	42
5640613	0	Regional	2011	no	brachytherapy	yes	C53.9-Cervix uteri	poor	scc	0	20	1	black	75
5641187	0	Distant	2011	no	Beam radiation	yes	C53.9-Cervix uteri	medium	scc	1	34	1	black	65
5642252	0	Regional	2011	no	Beam radiation	yes	C53.9-Cervix uteri	poor	scc	0	13	0	white	71
5643328	0	Regional	2011	yes	Combination of beam with implants or isotopes	yes	C53.9-Cervix uteri	poor	adc	0	98	0	black	42
5644085	0	Regional	2011	no	Beam radiation	yes	C53.0-Endocervix	undifferentiated	adc	0	99	0	black	52
5644945	0	Regional	2011	no	brachytherapy	yes	C53.0-Endocervix	medium	adc	1	46	1	black	52
5646501	0	Regional	2011	yes	Combination of beam with implants or isotopes	no	C53.0-Endocervix	poor	adc	0	99	0	black	65
5647437	0	Localized	2011	yes	Beam radiation	yes	C53.0-Endocervix	well	adc	0	99	0	black	57
5648190	0	Localized	2011	yes	Combination of beam with implants or isotopes	yes	C53.9-Cervix uteri	poor	scc	1	36	1	white	42
5648368	0	Localized	2011	yes	Beam radiation	no	C53.0-Endocervix	poor	adc	1	24	1	black	46
5648570	0	Regional	2011	no	Combination of beam with implants or isotopes	yes	C53.9-Cervix uteri	poor	scc	1	20	1	white	86
5650283	0	Localized	2011	yes	brachytherapy	yes	C53.9-Cervix uteri	medium	scc	0	79	0	black	44
5653086	0	Localized	2011	yes	Beam radiation	yes	C53.9-Cervix uteri	poor	scc	0	84	0	black	78
5653568	0	Regional	2011	no	Beam radiation	yes	C53.0-Endocervix	poor	scc	1	43	1	black	71
5653705	0	Regional	2011	yes	Beam radiation	yes	C53.9-Cervix uteri	medium	scc	1	46	1	black	47
5653718	0	Regional	2011	no	Beam radiation	yes	C53.9-Cervix uteri	poor	scc	1	5	1	black	39
5653880	0	Regional	2012	yes	brachytherapy	yes	C53.9-Cervix uteri	medium	scc	0	95	0	black	37
5653915	0	Localized	2012	yes	Combination of beam with implants or isotopes	yes	C53.9-Cervix uteri	medium	scc	0	94	0	black	64
5654141	0	Regional	2012	no	Combination of beam with implants or isotopes	yes	C53.9-Cervix uteri	medium	scc	1	14	1	black	56
5655148	0	Distant	2010	no	brachytherapy	yes	C53.9-Cervix uteri	poor	scc	1	13	1	black	61
5657226	0	Regional	2012	yes	Beam radiation	yes	C53.8-Overlapping lesion of cervix uteri	medium	scc	0	91	0	black	69
5657509	1	Localized	2012	no	Beam radiation	yes	C53.9-Cervix uteri	poor	scc	0	91	0	black	71
5658525	0	Regional	2012	no	Beam radiation	yes	C53.9-Cervix uteri	poor	scc	0	95	0	black	73
5658946	0	Localized	2012	yes	brachytherapy	yes	C53.9-Cervix uteri	poor	scc	0	94	0	black	41
5659851	0	Localized	2012	yes	brachytherapy	yes	C53.9-Cervix uteri	medium	scc	0	93	0	black	42
5659947	0	Regional	2012	no	brachytherapy	yes	C53.9-Cervix uteri	poor	scc	0	93	0	black	42
5661094	0	Localized	2012	yes	Beam radiation	yes	C53.9-Cervix uteri	poor	scc	0	91	0	black	53
5661189	0	Regional	2012	no	Beam radiation	no	C53.9-Cervix uteri	well	scc	1	1	1	white	46
5661255	0	Localized	2012	yes	Beam radiation	yes	C53.0-Endocervix	well	adc	0	19	0	black	34
5661262	0	Regional	2012	no	Beam radiation	yes	C53.0-Endocervix	well	adc	1	29	1	black	62
5661369	0	Localized	2012	yes	Beam radiation	yes	C53.9-Cervix uteri	poor	ne	0	91	0	black	33
5661812	0	Regional	2012	no	Beam radiation	yes	C53.9-Cervix uteri	medium	scc	0	84	0	black	78
5663677	0	Regional	2012	yes	Beam radiation	yes	C53.9-Cervix uteri	medium	scc	0	95	0	black	30
5663969	0	Localized	2012	yes	Beam radiation	no	C53.0-Endocervix	well	adc	0	95	0	black	55
5664337	0	Regional	2012	no	Combination of beam with implants or isotopes	yes	C53.9-Cervix uteri	poor	scc	0	94	0	black	51
5664339	0	Regional	2012	no	Beam radiation	yes	C53.9-Cervix uteri	medium	scc	1	44	1	black	73
5664367	0	Regional	2012	no	Combination of beam with implants or isotopes	yes	C53.9-Cervix uteri	poor	scc	1	2	1	white	45
5664378	0	Localized	2012	yes	brachytherapy	no	C53.9-Cervix uteri	medium	scc	0	93	0	white	84
5664382	0	Regional	2012	no	brachytherapy	yes	C53.8-Overlapping lesion of cervix uteri	medium	adc	0	91	0	black	58
5665954	0	Regional	2012	yes	Beam radiation	yes	C53.9-Cervix uteri	poor	scc	0	95	0	black	61
5666042	0	Distant	2012	no	Combination of beam with implants or isotopes	yes	C53.9-Cervix uteri	medium	adc	1	78	1	black	44
5666047	0	Localized	2012	yes	Beam radiation	yes	C53.9-Cervix uteri	poor	scc	0	83	1	black	55
5667445	0	Regional	2012	no	brachytherapy	no	C53.0-Endocervix	poor	scc	0	93	0	black	53
5668721	0	Regional	2012	no	Beam radiation	yes	C53.9-Cervix uteri	medium	scc	0	29	1	black	43
5669620	0	Regional	2012	no	Combination of beam with implants or isotopes	yes	C53.9-Cervix uteri	poor	asc	1	78	1	black	57
5669945	0	Regional	2012	no	Combination of beam with implants or isotopes	yes	C53.9-Cervix uteri	poor	scc	0	93	0	black	55
5670795	0	Distant	2012	no	Beam radiation	yes	C53.9-Cervix uteri	medium	scc	1	12	1	black	54
5671870	0	Regional	2012	no	brachytherapy	yes	C53.9-Cervix uteri	poor	scc	0	43	1	white	76
5672572	0	Localized	2012	yes	Beam radiation	yes	C53.0-Endocervix	medium	scc	0	94	0	black	62
5673001	0	Regional	2012	no	brachytherapy	yes	C53.8-Overlapping lesion of cervix uteri	poor	scc	1	9	1	black	50
5673003	0	Localized	2012	yes	Beam radiation	yes	C53.9-Cervix uteri	medium	scc	0	89	0	black	63
5675213	0	Regional	2012	no	brachytherapy	yes	C53.9-Cervix uteri	undifferentiated	scc	0	85	0	black	55
5675523	0	Regional	2012	no	brachytherapy	yes	C53.9-Cervix uteri	poor	scc	0	84	0	black	75
5676607	0	Regional	2012	yes	Beam radiation	yes	C53.0-Endocervix	poor	scc	0	93	0	black	30
5677739	0	Regional	2012	no	Beam radiation	no	C53.9-Cervix uteri	medium	scc	0	5	0	black	63
5678145	0	Regional	2012	yes	Beam radiation	yes	C53.0-Endocervix	well	adc	0	89	0	black	60
5680634	0	Regional	2012	no	Beam radiation	yes	C53.9-Cervix uteri	medium	scc	0	91	0	black	35
5681887	0	Localized	2012	no	Beam radiation	no	C53.0-Endocervix	medium	adc	0	93	0	black	83
5682539	0	Regional	2012	no	Combination of beam with implants or isotopes	yes	C53.0-Endocervix	poor	adc	1	10	1	black	66
5682718	0	Distant	2012	yes	Beam radiation	yes	C53.9-Cervix uteri	poor	scc	0	3	1	black	53
5682820	0	Regional	2012	yes	brachytherapy	yes	C53.9-Cervix uteri	poor	scc	0	95	0	black	44
5683010	0	Regional	2012	no	Combination of beam with implants or isotopes	yes	C53.9-Cervix uteri	poor	scc	0	85	0	black	57
5688532	0	Regional	2012	no	Combination of beam with implants or isotopes	yes	C53.9-Cervix uteri	medium	scc	1	21	1	black	55
5688979	0	Regional	2012	no	brachytherapy	yes	C53.9-Cervix uteri	poor	scc	0	87	0	black	59
5689058	0	Regional	2012	no	brachytherapy	no	C53.9-Cervix uteri	poor	scc	1	8	1	black	41
5690984	0	Regional	2012	no	brachytherapy	yes	C53.0-Endocervix	medium	scc	0	85	0	black	65
5694235	0	Regional	2012	no	Combination of beam with implants or isotopes	yes	C53.9-Cervix uteri	medium	scc	0	84	0	black	31
5694256	0	Regional	2012	yes	brachytherapy	yes	C53.0-Endocervix	well	adc	0	89	0	black	32
5695673	0	Localized	2013	no	Beam radiation	yes	C53.0-Endocervix	well	scc	0	82	0	black	40
5695904	1	Localized	2013	yes	brachytherapy	no	C53.9-Cervix uteri	poor	scc	0	77	0	white	63
5696367	0	Localized	2013	no	Combination of beam with implants or isotopes	yes	C53.9-Cervix uteri	medium	scc	1	70	1	black	50
5697044	0	Localized	2013	yes	Beam radiation	no	C53.9-Cervix uteri	poor	scc	0	79	0	black	37
5697827	0	Regional	2013	no	Combination of beam with implants or isotopes	yes	C53.9-Cervix uteri	poor	scc	1	31	1	black	38
5697830	0	Localized	2013	no	Beam radiation	no	C53.9-Cervix uteri	medium	scc	1	10	1	black	91
5698145	0	Localized	2013	no	Combination of beam with implants or isotopes	yes	C53.9-Cervix uteri	medium	scc	0	76	0	black	58
5698189	0	Regional	2013	no	Combination of beam with implants or isotopes	yes	C53.9-Cervix uteri	well	scc	0	75	0	black	61
5699291	0	Distant	2013	no	brachytherapy	yes	C53.9-Cervix uteri	medium	scc	1	8	1	black	66
5700824	0	Localized	2013	yes	brachytherapy	yes	C53.9-Cervix uteri	poor	scc	0	29	0	black	53
5700975	0	Regional	2013	no	Beam radiation	no	C53.9-Cervix uteri	poor	scc	1	10	1	black	71
5702219	0	Distant	2013	yes	Beam radiation	yes	C53.0-Endocervix	poor	adc	1	7	1	black	26
5703044	0	Regional	2013	no	Beam radiation	yes	C53.9-Cervix uteri	medium	scc	1	9	1	black	66
5704901	0	Distant	2013	no	Combination of beam with implants or isotopes	yes	C53.9-Cervix uteri	medium	asc	1	15	1	black	37
5705703	0	Localized	2013	yes	Beam radiation	yes	C53.0-Endocervix	medium	adc	0	80	0	black	46
5706465	0	Regional	2013	no	Beam radiation	yes	C53.0-Endocervix	undifferentiated	adc	1	38	1	black	56
5706578	0	Regional	2013	no	Beam radiation	yes	C53.0-Endocervix	poor	scc	0	77	0	white	52
5707246	0	Distant	2013	no	Beam radiation	yes	C53.9-Cervix uteri	poor	scc	1	33	1	black	56
5709769	0	Regional	2013	no	brachytherapy	no	C53.0-Endocervix	poor	adc	0	43	1	black	67
5710630	0	Regional	2013	no	Combination of beam with implants or isotopes	yes	C53.9-Cervix uteri	medium	asc	0	83	0	white	77
5711389	0	Regional	2013	yes	Beam radiation	yes	C53.9-Cervix uteri	poor	scc	0	77	0	black	34
5711409	0	Regional	2013	no	Beam radiation	no	C53.9-Cervix uteri	medium	scc	1	2	1	white	59
5712717	0	Localized	2013	yes	Beam radiation	yes	C53.9-Cervix uteri	medium	scc	0	83	0	black	32
5712858	0	Localized	2013	yes	brachytherapy	yes	C53.9-Cervix uteri	medium	scc	0	80	0	black	46
5712952	0	Regional	2013	no	Combination of beam with implants or isotopes	yes	C53.9-Cervix uteri	medium	scc	0	57	0	black	51
5712956	0	Regional	2013	no	Combination of beam with implants or isotopes	no	C53.9-Cervix uteri	medium	scc	0	80	0	other	67
5712957	0	Regional	2013	no	Beam radiation	yes	C53.9-Cervix uteri	medium	scc	1	7	1	black	40
5713044	0	Regional	2013	yes	Combination of beam with implants or isotopes	yes	C53.9-Cervix uteri	medium	adc	0	81	0	black	48
5713963	0	Regional	2013	no	Beam radiation	yes	C53.9-Cervix uteri	poor	scc	0	79	0	black	48
5714101	0	Regional	2013	no	Combination of beam with implants or isotopes	yes	C53.9-Cervix uteri	poor	scc	1	27	1	black	81
5715655	1	Regional	2013	yes	Combination of beam with implants or isotopes	yes	C53.9-Cervix uteri	poor	scc	0	83	0	black	58
5716887	0	Regional	2013	yes	Combination of beam with implants or isotopes	yes	C53.9-Cervix uteri	poor	adc	0	83	0	black	46
5718097	0	Regional	2013	yes	Beam radiation	yes	C53.9-Cervix uteri	poor	scc	0	75	0	white	39
5719313	0	Regional	2013	yes	Beam radiation	yes	C53.9-Cervix uteri	poor	asc	1	7	1	black	25
5721906	0	Localized	2013	yes	Beam radiation	no	C53.0-Endocervix	poor	adc	0	73	0	black	59
5722648	0	Regional	2013	no	Combination of beam with implants or isotopes	yes	C53.9-Cervix uteri	medium	scc	0	78	0	black	49
5723209	0	Localized	2013	no	Beam radiation	yes	C53.9-Cervix uteri	medium	scc	0	5	0	black	55
5724161	0	Regional	2013	no	Beam radiation	no	C53.9-Cervix uteri	poor	scc	1	8	1	black	72
5724290	0	Regional	2013	no	brachytherapy	yes	C53.9-Cervix uteri	poor	scc	0	82	0	white	38
5724868	0	Localized	2013	no	Beam radiation	yes	C53.0-Endocervix	medium	asc	0	80	0	white	39
5725039	0	Regional	2013	yes	Beam radiation	yes	C53.9-Cervix uteri	medium	scc	0	83	0	black	54
5725079	0	Regional	2013	yes	Beam radiation	no	C53.9-Cervix uteri	poor	adc	0	52	1	black	89
5726254	0	Localized	2013	yes	Beam radiation	yes	C53.9-Cervix uteri	poor	scc	0	79	0	white	31
5727110	0	Regional	2013	no	Combination of beam with implants or isotopes	yes	C53.9-Cervix uteri	poor	scc	1	58	1	black	63
5727349	0	Distant	2013	no	Beam radiation	yes	C53.9-Cervix uteri	medium	scc	1	6	1	black	65
5729535	0	Distant	2013	no	Beam radiation	no	C53.8-Overlapping lesion of cervix uteri	poor	scc	1	6	1	black	85
5729845	0	Distant	2013	no	Beam radiation	no	C53.9-Cervix uteri	poor	scc	1	16	1	black	85
5731331	0	Regional	2013	yes	Beam radiation	yes	C53.9-Cervix uteri	medium	scc	1	9	1	black	39
5731468	0	Localized	2013	yes	Beam radiation	yes	C53.0-Endocervix	undifferentiated	adc	0	77	0	black	66
5733201	0	Distant	2014	yes	Beam radiation	yes	C53.0-Endocervix	poor	adc	1	68	1	black	51
5735475	0	Localized	2014	yes	Beam radiation	yes	C53.9-Cervix uteri	medium	scc	0	66	0	white	49
5735558	0	Regional	2014	yes	Beam radiation	no	C53.9-Cervix uteri	medium	scc	0	70	0	black	52
5736064	0	Regional	2014	no	Combination of beam with implants or isotopes	yes	C53.9-Cervix uteri	poor	scc	0	40	0	black	47
5736516	0	Localized	2014	no	Beam radiation	yes	C53.0-Endocervix	poor	adc	0	67	0	black	52
5736674	0	Regional	2014	no	Beam radiation	yes	C53.9-Cervix uteri	poor	scc	1	30	1	black	78
5737092	0	Regional	2014	yes	Beam radiation	yes	C53.9-Cervix uteri	medium	scc	0	66	0	white	56
5737134	0	Regional	2014	yes	Beam radiation	yes	C53.0-Endocervix	medium	adc	1	32	1	black	53
5738477	0	Regional	2014	no	Beam radiation	yes	C53.9-Cervix uteri	well	scc	1	8	1	black	53
5740162	0	Regional	2014	no	brachytherapy	yes	C53.9-Cervix uteri	medium	scc	0	4	0	black	45
5741845	0	Localized	2014	yes	Combination of beam with implants or isotopes	yes	C53.9-Cervix uteri	well	scc	0	67	0	black	57
5742657	0	Distant	2014	no	Beam radiation	yes	C53.9-Cervix uteri	poor	scc	1	25	1	black	66
5742700	0	Regional	2014	no	Beam radiation	yes	C53.9-Cervix uteri	poor	scc	1	33	1	black	51
5743142	0	Distant	2014	no	Beam radiation	yes	C53.9-Cervix uteri	medium	scc	1	16	1	black	55
5743733	0	Distant	2014	no	Beam radiation	yes	C53.9-Cervix uteri	medium	scc	0	60	1	black	68
5743799	0	Localized	2014	yes	Beam radiation	no	C53.9-Cervix uteri	poor	scc	0	61	0	black	45
5743810	0	Regional	2014	yes	Beam radiation	yes	C53.0-Endocervix	medium	asc	0	66	0	black	51
5744473	0	Localized	2014	yes	Beam radiation	no	C53.9-Cervix uteri	medium	scc	0	62	0	white	54
5744834	0	Distant	2014	no	Beam radiation	no	C53.9-Cervix uteri	poor	adc	1	9	1	white	69
5745322	0	Localized	2014	yes	Beam radiation	no	C53.0-Endocervix	well	adc	0	69	0	black	53
5745592	0	Regional	2014	no	brachytherapy	yes	C53.9-Cervix uteri	poor	adc	0	71	0	black	72
5745745	0	Localized	2014	yes	Combination of beam with implants or isotopes	yes	C53.1-Exocervix	medium	scc	0	63	0	black	50
5746419	0	Localized	2014	yes	Beam radiation	yes	C53.9-Cervix uteri	poor	scc	0	66	0	black	53
5747133	0	Regional	2014	no	Combination of beam with implants or isotopes	yes	C53.9-Cervix uteri	medium	scc	0	10	1	black	82
5747160	0	Regional	2014	no	brachytherapy	yes	C53.9-Cervix uteri	poor	scc	0	61	0	black	49
5748414	0	Regional	2014	yes	Beam radiation	yes	C53.0-Endocervix	poor	scc	0	66	0	black	59
5748759	0	Regional	2014	no	Combination of beam with implants or isotopes	yes	C53.9-Cervix uteri	medium	scc	0	21	0	black	38
5749281	0	Localized	2014	yes	Beam radiation	yes	C53.0-Endocervix	medium	adc	0	64	0	black	55
5749581	0	Regional	2014	no	brachytherapy	yes	C53.9-Cervix uteri	medium	scc	0	67	0	black	69
5751988	0	Regional	2014	no	Combination of beam with implants or isotopes	yes	C53.9-Cervix uteri	poor	scc	0	21	1	black	59
5752163	0	Regional	2014	no	brachytherapy	yes	C53.9-Cervix uteri	medium	scc	0	70	0	black	26
5752509	0	Regional	2014	no	brachytherapy	yes	C53.9-Cervix uteri	medium	adc	0	62	0	black	74
5753630	0	Regional	2014	no	Beam radiation	yes	C53.9-Cervix uteri	medium	scc	0	63	0	black	45
5755226	0	Regional	2014	no	Combination of beam with implants or isotopes	yes	C53.9-Cervix uteri	medium	scc	1	11	1	white	29
5756064	0	Localized	2014	no	Radioisotopes	yes	C53.9-Cervix uteri	poor	scc	1	17	1	black	31
5757752	0	Localized	2014	yes	Beam radiation	yes	C53.9-Cervix uteri	poor	scc	0	60	0	black	34
5757968	0	Regional	2014	no	Beam radiation	no	C53.9-Cervix uteri	poor	scc	1	7	1	black	49
5758533	0	Regional	2014	no	Beam radiation	yes	C53.9-Cervix uteri	medium	scc	0	61	0	other	35
5761311	0	Regional	2014	no	brachytherapy	yes	C53.9-Cervix uteri	medium	scc	0	62	0	black	64
5761975	0	Regional	2014	no	Combination of beam with implants or isotopes	yes	C53.9-Cervix uteri	medium	scc	0	64	0	black	45
5763879	0	Regional	2014	no	Beam radiation	no	C53.9-Cervix uteri	poor	adc	1	4	1	black	57
5764048	0	Regional	2014	no	Beam radiation	yes	C53.9-Cervix uteri	poor	adc	1	21	1	black	77
5769520	0	Regional	2014	no	Beam radiation	yes	C53.9-Cervix uteri	well	scc	0	41	1	black	30
5769613	0	Regional	2014	no	brachytherapy	yes	C53.9-Cervix uteri	medium	scc	0	62	0	black	66
5770097	0	Localized	2014	yes	brachytherapy	yes	C53.9-Cervix uteri	medium	scc	0	64	0	white	72
5770883	0	Localized	2014	yes	Beam radiation	yes	C53.9-Cervix uteri	poor	scc	0	67	0	black	42
5772346	0	Regional	2014	yes	Beam radiation	yes	C53.9-Cervix uteri	poor	asc	0	20	0	black	50
5772973	0	Regional	2015	no	Combination of beam with implants or isotopes	yes	C53.1-Exocervix	medium	scc	0	49	0	white	57
5773179	0	Localized	2015	no	Beam radiation	yes	C53.8-Overlapping lesion of cervix uteri	poor	scc	0	59	0	white	27
5773300	0	Distant	2015	yes	Beam radiation	yes	C53.0-Endocervix	medium	adc	1	25	1	black	33
5773344	0	Localized	2015	yes	Radiation source not specified	yes	C53.9-Cervix uteri	poor	scc	0	49	0	black	57
5775251	0	Regional	2015	no	Beam radiation	yes	C53.9-Cervix uteri	medium	scc	1	15	1	black	47
5775337	0	Regional	2015	no	Beam radiation	yes	C53.0-Endocervix	poor	scc	0	50	0	black	42
5775368	0	Regional	2015	yes	Combination of beam with implants or isotopes	no	C53.9-Cervix uteri	poor	scc	0	50	0	black	31
5775582	0	Regional	2015	no	Beam radiation	yes	C53.9-Cervix uteri	medium	scc	0	50	0	black	58
5775627	0	Regional	2015	no	Combination of beam with implants or isotopes	yes	C53.0-Endocervix	poor	scc	0	55	0	black	40
5776257	0	Distant	2015	yes	brachytherapy	yes	C53.9-Cervix uteri	poor	asc	0	26	0	black	57
5777046	0	Regional	2015	no	Beam radiation	no	C53.9-Cervix uteri	medium	scc	0	1	1	white	85
5777309	0	Regional	2015	no	brachytherapy	yes	C53.0-Endocervix	poor	adc	1	20	1	black	48
5777430	0	Regional	2015	no	Beam radiation	yes	C53.9-Cervix uteri	medium	scc	0	3	1	black	77
5777894	0	Regional	2015	no	Combination of beam with implants or isotopes	yes	C53.9-Cervix uteri	medium	scc	0	5	0	black	52
5778774	0	Localized	2015	yes	Beam radiation	no	C53.9-Cervix uteri	poor	scc	0	55	0	black	54
5780175	0	Regional	2015	no	Beam radiation	yes	C53.9-Cervix uteri	medium	scc	0	56	0	black	59
5780711	0	Regional	2015	no	Beam radiation	yes	C53.9-Cervix uteri	poor	scc	1	29	1	black	64
5785364	0	Regional	2015	no	Combination of beam with implants or isotopes	yes	C53.9-Cervix uteri	medium	scc	0	55	0	white	39
5785685	0	Regional	2015	no	brachytherapy	yes	C53.0-Endocervix	medium	scc	0	3	0	black	56
5786774	0	Regional	2015	no	Combination of beam with implants or isotopes	yes	C53.9-Cervix uteri	well	adc	0	56	0	black	45
5786846	0	Regional	2015	no	Beam radiation	no	C53.9-Cervix uteri	medium	scc	1	21	1	black	90
5789285	0	Regional	2015	yes	Beam radiation	no	C53.9-Cervix uteri	medium	asc	0	8	0	black	41
5790883	0	Distant	2015	no	brachytherapy	yes	C53.9-Cervix uteri	poor	scc	1	10	1	black	42
5793230	0	Regional	2015	no	Beam radiation	yes	C53.0-Endocervix	medium	adc	1	17	1	white	64
5793587	0	Regional	2015	no	Beam radiation	yes	C53.9-Cervix uteri	well	scc	1	8	1	black	67
5794337	0	Regional	2015	no	brachytherapy	yes	C53.9-Cervix uteri	medium	scc	0	15	0	other	45
5796190	0	Localized	2015	yes	Beam radiation	yes	C53.9-Cervix uteri	medium	scc	0	57	0	black	57
5796530	0	Localized	2015	yes	Beam radiation	no	C53.9-Cervix uteri	medium	scc	0	59	0	black	52
5797419	0	Regional	2015	no	Combination of beam with implants or isotopes	yes	C53.0-Endocervix	poor	adc	0	50	0	black	50
5798636	0	Regional	2015	no	brachytherapy	yes	C53.9-Cervix uteri	medium	adc	0	51	0	black	38
5798756	0	Regional	2015	no	brachytherapy	yes	C53.9-Cervix uteri	medium	scc	0	53	0	black	50
5799981	0	Regional	2015	no	brachytherapy	no	C53.9-Cervix uteri	medium	scc	1	32	1	black	67
5800484	0	Regional	2015	no	Beam radiation	yes	C53.9-Cervix uteri	medium	scc	1	12	1	white	55
5801417	0	Regional	2015	no	brachytherapy	yes	C53.9-Cervix uteri	medium	scc	0	50	1	white	66
5801418	0	Regional	2015	no	brachytherapy	yes	C53.9-Cervix uteri	medium	scc	0	4	0	black	41
5801522	0	Regional	2015	no	brachytherapy	yes	C53.9-Cervix uteri	poor	scc	1	28	1	black	78
5803508	0	Regional	2015	no	brachytherapy	yes	C53.9-Cervix uteri	medium	scc	0	6	0	black	70
5804253	0	Regional	2015	no	brachytherapy	yes	C53.9-Cervix uteri	medium	scc	0	56	0	white	28
5804753	0	Localized	2015	yes	Beam radiation	yes	C53.0-Endocervix	well	adc	1	24	1	black	72
5806359	0	Localized	2007	yes	brachytherapy	yes	C53.9-Cervix uteri	medium	scc	0	112	0	black	31
5807766	0	Regional	2015	no	Beam radiation	no	C53.0-Endocervix	poor	scc	0	57	0	black	77
5807985	0	Distant	2015	no	Beam radiation	yes	C53.9-Cervix uteri	medium	scc	1	4	1	black	53
5808711	0	Regional	2015	no	brachytherapy	yes	C53.9-Cervix uteri	medium	scc	0	50	0	black	51
8884519	0	Regional	2001	yes	Combination of beam with implants or isotopes	no	C53.9-Cervix uteri	medium	scc	0	53	1	black	62
8903147	0	Regional	2005	no	Beam radiation	no	C53.9-Cervix uteri	medium	scc	1	27	1	other	87
8937136	0	Regional	2005	no	Beam radiation	yes	C53.9-Cervix uteri	poor	scc	1	5	1	other	41
8954760	0	Localized	2000	yes	Combination of beam with implants or isotopes	no	C53.9-Cervix uteri	medium	scc	0	233	0	other	44
8988982	0	Localized	2000	yes	Combination of beam with implants or isotopes	yes	C53.9-Cervix uteri	poor	scc	0	239	0	black	56
8994249	0	Regional	2000	no	Beam radiation	yes	C53.9-Cervix uteri	medium	scc	1	2	1	black	57
8995168	0	Localized	2000	yes	Beam radiation	no	C53.9-Cervix uteri	medium	scc	0	235	0	other	50
8995170	0	Localized	2000	yes	brachytherapy	no	C53.9-Cervix uteri	well	scc	0	58	1	black	63
8995376	0	Regional	2000	yes	Combination of beam with implants or isotopes	yes	C53.9-Cervix uteri	poor	adc	1	41	1	other	53
8995448	0	Regional	2000	no	Combination of beam with implants or isotopes	yes	C53.9-Cervix uteri	medium	scc	0	238	0	other	50
8996765	0	Regional	2000	no	brachytherapy	yes	C53.9-Cervix uteri	poor	scc	1	8	1	other	75
8997437	0	Regional	2000	no	Beam radiation	yes	C53.9-Cervix uteri	medium	scc	1	9	1	other	48
8998503	0	Regional	2000	no	Beam radiation	yes	C53.9-Cervix uteri	poor	scc	1	5	1	other	46
8998911	1	Localized	2000	yes	Combination of beam with implants or isotopes	no	C53.9-Cervix uteri	medium	scc	0	232	0	other	47
8999054	0	Regional	2000	yes	Beam radiation	yes	C53.9-Cervix uteri	medium	scc	0	232	0	black	38
8999117	1	Regional	2000	no	Combination of beam with implants or isotopes	yes	C53.9-Cervix uteri	medium	scc	0	133	1	black	45
8999263	0	Localized	2000	yes	Beam radiation	no	C53.0-Endocervix	medium	adc	1	104	1	black	40
8999305	0	Regional	2000	yes	Beam radiation	yes	C53.9-Cervix uteri	medium	scc	0	236	0	other	45
8999520	0	Regional	2000	no	brachytherapy	yes	C53.0-Endocervix	medium	scc	1	16	1	white	50
8999820	1	Regional	2000	no	Combination of beam with implants or isotopes	yes	C53.9-Cervix uteri	well	scc	1	70	1	other	75
8999933	0	Regional	2000	no	brachytherapy	yes	C53.9-Cervix uteri	poor	scc	1	17	1	other	51
9000109	0	Regional	2000	no	Combination of beam with implants or isotopes	yes	C53.9-Cervix uteri	medium	scc	0	229	0	black	41
9000114	0	Regional	2000	no	Combination of beam with implants or isotopes	no	C53.9-Cervix uteri	medium	scc	0	6	1	other	89
9000557	0	Regional	2000	yes	Beam radiation	yes	C53.9-Cervix uteri	poor	scc	0	35	1	other	75
9001026	0	Regional	2000	no	Combination of beam with implants or isotopes	yes	C53.9-Cervix uteri	medium	asc	1	11	1	other	83
9003810	0	Distant	2001	no	Combination of beam with implants or isotopes	yes	C53.9-Cervix uteri	medium	scc	1	7	1	other	53
9004185	0	Regional	2001	yes	Combination of beam with implants or isotopes	yes	C53.0-Endocervix	well	adc	0	222	0	black	60
9004848	0	Regional	2001	no	Combination of beam with implants or isotopes	yes	C53.9-Cervix uteri	medium	scc	0	226	0	other	48
9005482	0	Localized	2001	no	Beam radiation	no	C53.9-Cervix uteri	medium	scc	1	3	1	other	57
9005893	0	Regional	2001	yes	Combination of beam with implants or isotopes	yes	C53.0-Endocervix	medium	scc	0	222	0	other	42
9007227	0	Regional	2001	yes	Beam radiation	no	C53.9-Cervix uteri	poor	scc	0	221	0	other	25
9008345	0	Regional	2001	no	Combination of beam with implants or isotopes	yes	C53.9-Cervix uteri	medium	scc	1	3	1	other	39
9008618	0	Distant	2001	no	Beam radiation	no	C53.9-Cervix uteri	poor	scc	1	2	1	other	50
9008693	0	Regional	2001	no	Combination of beam with implants or isotopes	yes	C53.9-Cervix uteri	poor	scc	1	12	1	other	54
9011092	0	Distant	2001	no	Beam radiation	no	C53.9-Cervix uteri	poor	scc	0	2	1	black	76
9011787	0	Distant	2002	no	Beam radiation	yes	C53.9-Cervix uteri	undifferentiated	scc	1	7	1	other	37
9011870	0	Distant	2001	no	brachytherapy	yes	C53.9-Cervix uteri	poor	scc	1	4	1	other	64
9012029	0	Distant	2001	no	Beam radiation	yes	C53.9-Cervix uteri	poor	adc	1	4	1	other	73
9012206	0	Distant	2001	no	Beam radiation	yes	C53.9-Cervix uteri	poor	scc	1	5	1	black	45
9012346	0	Localized	2001	yes	Combination of beam with implants or isotopes	no	C53.9-Cervix uteri	medium	scc	0	113	1	other	81
9012405	0	Regional	2001	no	Combination of beam with implants or isotopes	yes	C53.9-Cervix uteri	medium	scc	1	79	1	other	37
9015037	0	Distant	2002	no	Beam radiation	yes	C53.9-Cervix uteri	undifferentiated	asc	1	6	1	black	61
9015451	0	Localized	2002	yes	Combination of beam with implants or isotopes	no	C53.0-Endocervix	medium	adc	0	37	1	other	93
9015967	0	Regional	2002	yes	Beam radiation	no	C53.9-Cervix uteri	medium	scc	0	215	0	other	70
9016164	0	Regional	2002	no	Beam radiation	no	C53.9-Cervix uteri	poor	scc	1	23	1	other	86
9016667	0	Localized	2002	no	brachytherapy	no	C53.9-Cervix uteri	poor	scc	1	175	1	other	76
9017586	0	Regional	2002	no	Beam radiation	no	C53.9-Cervix uteri	medium	scc	1	8	1	other	46
9018237	0	Regional	2002	no	brachytherapy	yes	C53.9-Cervix uteri	medium	scc	0	206	0	other	52
9018295	0	Regional	2002	yes	Combination of beam with implants or isotopes	no	C53.0-Endocervix	well	adc	0	120	1	other	75
9018364	0	Regional	2002	no	Combination of beam with implants or isotopes	yes	C53.0-Endocervix	poor	scc	1	10	1	other	29
9019579	0	Regional	2002	no	Combination of beam with implants or isotopes	yes	C53.9-Cervix uteri	well	adc	1	22	1	other	53
9019913	0	Regional	2002	no	brachytherapy	yes	C53.9-Cervix uteri	poor	scc	0	204	0	other	54
9023333	0	Regional	2002	no	Beam radiation	yes	C53.9-Cervix uteri	poor	scc	0	0	1	other	53
9025145	0	Regional	2003	yes	Combination of beam with implants or isotopes	yes	C53.9-Cervix uteri	poor	scc	0	195	0	other	30
9026980	0	Regional	2003	yes	Combination of beam with implants or isotopes	yes	C53.9-Cervix uteri	medium	scc	1	37	1	black	52
9027154	0	Distant	2003	no	Combination of beam with implants or isotopes	yes	C53.9-Cervix uteri	undifferentiated	ne	1	15	1	black	39
9028467	0	Regional	2003	no	Combination of beam with implants or isotopes	yes	C53.9-Cervix uteri	poor	scc	1	54	1	other	53
9028583	0	Regional	2003	yes	Combination of beam with implants or isotopes	no	C53.9-Cervix uteri	poor	asc	0	187	0	other	41
9028767	0	Distant	2003	no	Combination of beam with implants or isotopes	yes	C53.9-Cervix uteri	medium	scc	0	193	0	other	50
9029078	0	Regional	2003	yes	Beam radiation	yes	C53.9-Cervix uteri	medium	scc	0	195	0	other	43
9029141	0	Regional	2003	no	Combination of beam with implants or isotopes	yes	C53.9-Cervix uteri	poor	scc	1	13	1	other	40
9029330	1	Localized	2003	yes	Combination of beam with implants or isotopes	no	C53.0-Endocervix	poor	adc	0	196	0	other	68
9029426	0	Regional	2003	no	Combination of beam with implants or isotopes	yes	C53.9-Cervix uteri	poor	scc	1	10	1	other	66
9029427	0	Regional	2003	no	Combination of beam with implants or isotopes	yes	C53.9-Cervix uteri	poor	scc	0	194	0	other	44
9029497	0	Distant	2003	no	brachytherapy	no	C53.9-Cervix uteri	poor	scc	1	6	1	other	77
9031343	0	Distant	2003	yes	brachytherapy	yes	C53.9-Cervix uteri	poor	adc	1	17	1	other	49
9032288	0	Distant	2003	yes	Beam radiation	no	C53.9-Cervix uteri	medium	adc	0	197	0	black	45
9033860	0	Regional	2003	no	Combination of beam with implants or isotopes	no	C53.9-Cervix uteri	medium	scc	1	7	1	other	86
9036010	0	Regional	2004	no	brachytherapy	yes	C53.9-Cervix uteri	medium	asc	0	82	0	other	46
9036799	0	Regional	2004	no	Combination of beam with implants or isotopes	yes	C53.9-Cervix uteri	poor	scc	1	15	1	other	57
9037176	0	Regional	2004	yes	Combination of beam with implants or isotopes	yes	C53.9-Cervix uteri	medium	scc	0	97	0	other	76
9037210	0	Distant	2004	no	Beam radiation	yes	C53.9-Cervix uteri	poor	scc	0	92	1	other	65
9037837	0	Regional	2004	no	Beam radiation	no	C53.9-Cervix uteri	medium	scc	1	10	1	other	84
9037974	0	Distant	2004	no	Beam radiation	yes	C53.9-Cervix uteri	medium	scc	1	4	1	other	59
9039760	0	Localized	2004	no	Combination of beam with implants or isotopes	yes	C53.9-Cervix uteri	poor	adc	0	184	0	other	37
9039926	0	Localized	2004	yes	Combination of beam with implants or isotopes	yes	C53.9-Cervix uteri	poor	other	0	185	0	other	56
9040111	0	Regional	2004	no	Combination of beam with implants or isotopes	yes	C53.9-Cervix uteri	poor	adc	1	7	1	other	38
9040247	1	Regional	2004	no	Combination of beam with implants or isotopes	yes	C53.9-Cervix uteri	poor	scc	1	185	1	other	65
9040740	0	Regional	2004	no	Combination of beam with implants or isotopes	yes	C53.9-Cervix uteri	poor	scc	0	116	1	other	80
9040838	0	Regional	2004	no	Combination of beam with implants or isotopes	yes	C53.9-Cervix uteri	poor	scc	1	29	1	other	46
9041044	0	Distant	2004	no	Combination of beam with implants or isotopes	yes	C53.8-Overlapping lesion of cervix uteri	poor	other	1	15	1	black	58
9041238	0	Regional	2005	yes	Combination of beam with implants or isotopes	yes	C53.9-Cervix uteri	medium	scc	0	178	0	black	53
9041964	0	Distant	2005	no	Beam radiation	no	C53.9-Cervix uteri	poor	scc	1	3	1	black	77
9043843	0	Regional	2004	no	brachytherapy	yes	C53.9-Cervix uteri	medium	scc	1	106	1	other	38
9043890	0	Regional	2004	no	Combination of beam with implants or isotopes	yes	C53.9-Cervix uteri	poor	scc	1	3	1	black	42
9043913	0	Distant	2004	no	Beam radiation	yes	C53.8-Overlapping lesion of cervix uteri	poor	scc	1	1	1	other	61
9044534	1	Regional	2004	yes	Beam radiation	yes	C53.9-Cervix uteri	poor	adc	0	181	0	other	61
9044836	0	Regional	2004	no	Combination of beam with implants or isotopes	yes	C53.9-Cervix uteri	poor	scc	1	14	1	black	51
9045322	0	Regional	2005	yes	Beam radiation	no	C53.0-Endocervix	medium	adc	0	23	1	other	78
9045681	0	Regional	2004	no	Combination of beam with implants or isotopes	yes	C53.9-Cervix uteri	medium	scc	1	37	1	other	40
9046495	0	Regional	2004	no	Combination of beam with implants or isotopes	yes	C53.9-Cervix uteri	medium	scc	0	182	0	other	51
9046806	0	Regional	2004	no	Beam radiation	yes	C53.9-Cervix uteri	medium	scc	1	13	1	black	41
9047682	0	Regional	2005	yes	Beam radiation	yes	C53.9-Cervix uteri	undifferentiated	ne	1	12	1	other	48
9048139	0	Regional	2005	no	Combination of beam with implants or isotopes	yes	C53.9-Cervix uteri	poor	scc	0	178	0	other	34
9049372	0	Regional	2005	no	Combination of beam with implants or isotopes	yes	C53.9-Cervix uteri	poor	scc	0	179	0	other	59
9051820	0	Regional	2005	no	brachytherapy	yes	C53.9-Cervix uteri	medium	scc	1	41	1	other	51
9052038	0	Localized	2005	yes	Combination of beam with implants or isotopes	yes	C53.9-Cervix uteri	poor	scc	0	8	0	other	45
9052289	0	Regional	2005	yes	Combination of beam with implants or isotopes	yes	C53.0-Endocervix	undifferentiated	other	1	13	1	black	64
9052353	0	Regional	2005	no	Combination of beam with implants or isotopes	no	C53.9-Cervix uteri	medium	scc	0	57	1	other	83
9052390	0	Regional	2006	no	Combination of beam with implants or isotopes	yes	C53.9-Cervix uteri	medium	scc	0	164	0	black	40
9056703	0	Regional	2006	no	Beam radiation	yes	C53.9-Cervix uteri	poor	adc	0	164	0	other	40
9058388	0	Distant	2006	no	Beam radiation	no	C53.9-Cervix uteri	poor	other	1	1	1	black	52
9059913	0	Regional	2006	no	Beam radiation	no	C53.9-Cervix uteri	medium	scc	0	9	1	black	77
9060163	0	Distant	2006	no	Beam radiation	yes	C53.9-Cervix uteri	poor	scc	1	2	1	other	35
9061328	0	Localized	2006	yes	Combination of beam with implants or isotopes	yes	C53.0-Endocervix	well	adc	1	49	1	other	45
9061534	0	Regional	2006	no	Combination of beam with implants or isotopes	yes	C53.9-Cervix uteri	medium	scc	1	51	1	other	50
9062672	0	Distant	2006	yes	Combination of beam with implants or isotopes	yes	C53.9-Cervix uteri	medium	adc	1	15	1	other	49
9064032	0	Regional	2006	yes	Radiation source not specified	yes	C53.9-Cervix uteri	well	scc	0	159	0	black	61
9064705	0	Regional	2006	yes	Combination of beam with implants or isotopes	yes	C53.0-Endocervix	medium	adc	0	164	0	other	38
9064706	0	Regional	2006	yes	Combination of beam with implants or isotopes	yes	C53.9-Cervix uteri	poor	scc	0	163	0	other	44
9064718	0	Regional	2006	yes	Combination of beam with implants or isotopes	yes	C53.9-Cervix uteri	medium	scc	0	158	0	other	46
9064721	0	Regional	2006	no	Beam radiation	yes	C53.9-Cervix uteri	poor	scc	1	10	1	black	53
9064724	0	Regional	2006	yes	Combination of beam with implants or isotopes	yes	C53.9-Cervix uteri	poor	adc	1	83	1	other	34
9064728	0	Regional	2006	no	Combination of beam with implants or isotopes	yes	C53.9-Cervix uteri	medium	scc	1	113	1	other	78
9064736	0	Localized	2006	yes	Combination of beam with implants or isotopes	no	C53.8-Overlapping lesion of cervix uteri	well	adc	0	156	0	other	51
9064739	0	Regional	2006	yes	Combination of beam with implants or isotopes	yes	C53.9-Cervix uteri	poor	asc	1	58	1	other	39
9067568	0	Regional	2006	no	Beam radiation	yes	C53.9-Cervix uteri	medium	scc	0	157	0	other	45
9068108	0	Regional	2006	no	Beam radiation	yes	C53.9-Cervix uteri	poor	scc	1	5	1	other	45
9068110	0	Regional	2006	no	Beam radiation	no	C53.9-Cervix uteri	poor	scc	1	13	1	black	87
9069098	0	Localized	2008	no	Combination of beam with implants or isotopes	yes	C53.9-Cervix uteri	poor	asc	0	140	0	other	51
9070884	0	Regional	2007	no	Beam radiation	yes	C53.9-Cervix uteri	poor	other	0	3	1	other	64
9073220	0	Localized	2007	yes	Beam radiation	no	C53.9-Cervix uteri	medium	scc	0	148	0	other	58
9073486	0	Regional	2007	no	Combination of beam with implants or isotopes	yes	C53.9-Cervix uteri	poor	scc	1	49	1	black	48
9073731	0	Regional	2007	no	Combination of beam with implants or isotopes	yes	C53.9-Cervix uteri	poor	adc	1	71	1	other	61
9073953	0	Localized	2007	yes	Combination of beam with implants or isotopes	no	C53.9-Cervix uteri	poor	scc	1	67	1	other	33
9074023	0	Regional	2007	no	Combination of beam with implants or isotopes	yes	C53.9-Cervix uteri	poor	scc	0	146	0	other	50
9074269	0	Regional	2007	yes	Beam radiation	yes	C53.9-Cervix uteri	poor	scc	0	152	0	other	47
9074271	0	Regional	2007	no	Combination of beam with implants or isotopes	no	C53.9-Cervix uteri	medium	scc	1	27	1	other	82
9074344	0	Regional	2008	yes	Combination of beam with implants or isotopes	yes	C53.0-Endocervix	medium	adc	0	138	0	other	62
9074852	0	Regional	2007	yes	Combination of beam with implants or isotopes	yes	C53.9-Cervix uteri	poor	scc	0	149	0	black	36
9074926	0	Regional	2007	yes	Combination of beam with implants or isotopes	yes	C53.0-Endocervix	medium	asc	0	154	0	other	47
9074997	0	Regional	2007	yes	Beam radiation	yes	C53.9-Cervix uteri	poor	scc	1	3	1	other	70
9075085	0	Localized	2007	yes	Combination of beam with implants or isotopes	no	C53.0-Endocervix	well	adc	1	94	1	other	56
9075129	0	Localized	2007	no	Combination of beam with implants or isotopes	yes	C53.9-Cervix uteri	undifferentiated	adc	1	126	1	other	51
9075214	0	Regional	2007	no	Beam radiation	no	C53.9-Cervix uteri	medium	scc	1	19	1	other	80
9075639	0	Localized	2007	no	Beam radiation	yes	C53.9-Cervix uteri	medium	scc	1	13	1	other	77
9080905	0	Regional	2008	no	Combination of beam with implants or isotopes	yes	C53.9-Cervix uteri	medium	scc	0	73	0	black	33
9082727	1	Localized	2008	yes	Combination of beam with implants or isotopes	yes	C53.8-Overlapping lesion of cervix uteri	poor	scc	0	114	1	black	55
9085395	0	Regional	2007	no	Beam radiation	no	C53.9-Cervix uteri	medium	scc	0	16	1	other	84
9085543	0	Regional	2008	yes	Combination of beam with implants or isotopes	yes	C53.9-Cervix uteri	medium	scc	1	13	1	other	33
9086303	0	Regional	2008	no	Combination of beam with implants or isotopes	yes	C53.9-Cervix uteri	poor	scc	0	60	1	other	71
9086479	0	Distant	2008	no	Beam radiation	no	C53.9-Cervix uteri	medium	scc	0	10	1	other	47
9086747	0	Distant	2008	no	Beam radiation	yes	C53.9-Cervix uteri	medium	scc	1	28	1	other	32
9086910	0	Regional	2008	yes	Combination of beam with implants or isotopes	yes	C53.9-Cervix uteri	medium	scc	1	60	1	other	34
9089132	0	Regional	2008	no	Beam radiation	yes	C53.9-Cervix uteri	medium	scc	0	11	1	other	31
9089142	0	Distant	2008	no	Beam radiation	yes	C53.9-Cervix uteri	poor	scc	1	127	1	other	50
9091371	0	Regional	2008	no	Combination of beam with implants or isotopes	yes	C53.9-Cervix uteri	medium	scc	0	139	0	other	73
9091406	0	Regional	2008	yes	Combination of beam with implants or isotopes	yes	C53.9-Cervix uteri	poor	scc	0	134	0	other	61
9092400	0	Localized	2008	yes	Beam radiation	yes	C53.0-Endocervix	well	adc	0	136	0	other	51
9092453	0	Regional	2008	no	Combination of beam with implants or isotopes	yes	C53.9-Cervix uteri	medium	scc	0	111	0	other	48
9093964	0	Regional	2008	yes	Combination of beam with implants or isotopes	yes	C53.9-Cervix uteri	medium	scc	0	133	0	other	39
9094425	0	Distant	2009	no	Beam radiation	no	C53.9-Cervix uteri	medium	scc	1	13	1	black	41
9095513	0	Distant	2009	no	Beam radiation	no	C53.0-Endocervix	poor	adc	1	2	1	black	49
9096232	0	Regional	2009	no	Beam radiation	no	C53.0-Endocervix	poor	scc	0	88	0	black	36
9096260	0	Regional	2009	yes	Beam radiation	yes	C53.9-Cervix uteri	poor	scc	0	127	0	other	34
9096751	0	Distant	2009	no	Combination of beam with implants or isotopes	yes	C53.9-Cervix uteri	poor	scc	1	9	1	other	56
9097627	0	Distant	2009	no	Combination of beam with implants or isotopes	yes	C53.9-Cervix uteri	medium	scc	1	26	1	other	51
9097750	0	Regional	2009	yes	Combination of beam with implants or isotopes	yes	C53.0-Endocervix	medium	adc	1	53	1	other	57
9098334	0	Distant	2009	no	Beam radiation	no	C53.9-Cervix uteri	poor	other	1	6	1	other	61
9098775	0	Regional	2009	no	Combination of beam with implants or isotopes	yes	C53.0-Endocervix	medium	adc	0	124	0	other	62
9099239	1	Localized	2009	yes	Beam radiation	no	C53.0-Endocervix	undifferentiated	adc	0	126	0	other	66
9099475	0	Regional	2009	no	Beam radiation	yes	C53.9-Cervix uteri	poor	scc	0	63	1	other	70
9101466	0	Distant	2009	yes	Beam radiation	yes	C53.0-Endocervix	medium	adc	0	127	0	black	49
9101951	0	Localized	2009	yes	Beam radiation	no	C53.9-Cervix uteri	undifferentiated	scc	0	122	0	other	38
9102161	0	Regional	2009	no	Combination of beam with implants or isotopes	yes	C53.9-Cervix uteri	medium	scc	1	34	1	other	54
9102487	0	Regional	2009	no	Beam radiation	no	C53.9-Cervix uteri	medium	scc	1	3	1	black	82
9104718	1	Regional	2009	yes	Beam radiation	yes	C53.9-Cervix uteri	poor	scc	0	120	0	black	49
9105239	0	Regional	2009	no	Radiation source not specified	yes	C53.9-Cervix uteri	poor	scc	0	123	0	black	59
9105972	0	Distant	2010	no	Combination of beam with implants or isotopes	yes	C53.9-Cervix uteri	medium	scc	0	111	0	black	58
9107793	0	Regional	2010	no	Combination of beam with implants or isotopes	yes	C53.0-Endocervix	poor	adc	1	18	1	other	48
9107811	0	Localized	2010	yes	Combination of beam with implants or isotopes	yes	C53.9-Cervix uteri	medium	scc	0	114	0	black	45
9107832	0	Regional	2010	no	Combination of beam with implants or isotopes	yes	C53.9-Cervix uteri	poor	scc	1	73	1	other	47
9109674	0	Regional	2010	no	Beam radiation	yes	C53.9-Cervix uteri	medium	scc	0	112	0	other	36
9110587	0	Distant	2010	yes	Beam radiation	yes	C53.9-Cervix uteri	medium	scc	1	10	1	other	80
9110839	0	Regional	2010	yes	Beam radiation	no	C53.9-Cervix uteri	poor	scc	0	4	1	other	85
9111654	0	Regional	2010	no	Combination of beam with implants or isotopes	yes	C53.9-Cervix uteri	medium	scc	1	14	1	other	31
9111937	0	Distant	2010	no	Beam radiation	no	C53.9-Cervix uteri	poor	scc	1	11	1	other	78
9113368	0	Localized	2010	no	Combination of beam with implants or isotopes	yes	C53.9-Cervix uteri	poor	scc	1	42	1	black	52
9116991	0	Distant	2010	no	Beam radiation	no	C53.9-Cervix uteri	poor	scc	0	31	1	black	57
9117256	0	Regional	2010	no	Beam radiation	yes	C53.0-Endocervix	medium	adc	1	8	1	other	44
9117389	0	Distant	2010	no	Beam radiation	yes	C53.9-Cervix uteri	medium	scc	1	9	1	black	60
9117421	0	Regional	2010	yes	Beam radiation	yes	C53.9-Cervix uteri	medium	scc	0	30	0	other	39
9117467	0	Distant	2010	yes	Combination of beam with implants or isotopes	yes	C53.9-Cervix uteri	poor	scc	0	109	0	black	26
9118427	0	Regional	2011	no	Combination of beam with implants or isotopes	yes	C53.9-Cervix uteri	poor	scc	0	106	0	other	36
9118766	0	Regional	2011	yes	Combination of beam with implants or isotopes	yes	C53.9-Cervix uteri	medium	scc	0	99	0	other	67
9118768	0	Localized	2011	yes	Beam radiation	no	C53.9-Cervix uteri	poor	scc	0	98	0	other	66
9120692	0	Regional	2012	no	Combination of beam with implants or isotopes	yes	C53.9-Cervix uteri	medium	scc	0	95	0	other	39
9121941	0	Regional	2011	no	Combination of beam with implants or isotopes	yes	C53.9-Cervix uteri	poor	scc	1	6	1	black	71
9122306	0	Distant	2011	no	Beam radiation	yes	C53.9-Cervix uteri	poor	adc	1	2	1	other	66
9122343	0	Regional	2011	no	Combination of beam with implants or isotopes	yes	C53.9-Cervix uteri	medium	scc	0	97	1	other	86
9122610	0	Regional	2011	yes	Combination of beam with implants or isotopes	yes	C53.9-Cervix uteri	poor	scc	0	36	1	other	73
9122788	0	Regional	2011	yes	Beam radiation	yes	C53.9-Cervix uteri	poor	other	0	99	0	other	50
9124030	0	Regional	2011	no	Combination of beam with implants or isotopes	yes	C53.9-Cervix uteri	poor	scc	0	99	0	other	55
9125969	0	Regional	2011	no	Combination of beam with implants or isotopes	yes	C53.9-Cervix uteri	well	scc	0	105	0	white	53
9126249	0	Regional	2011	no	Combination of beam with implants or isotopes	yes	C53.9-Cervix uteri	poor	scc	0	100	0	other	64
9126313	0	Distant	2011	yes	Combination of beam with implants or isotopes	yes	C53.9-Cervix uteri	poor	scc	1	9	1	other	49
9126523	0	Distant	2011	no	Beam radiation	yes	C53.9-Cervix uteri	poor	scc	1	11	1	other	39
9126616	0	Regional	2011	yes	Beam radiation	yes	C53.9-Cervix uteri	poor	asc	0	102	0	other	35
9126914	1	Localized	2011	yes	Beam radiation	no	C53.9-Cervix uteri	medium	scc	0	107	0	other	51
9128753	0	Localized	2011	yes	Beam radiation	yes	C53.9-Cervix uteri	medium	scc	0	99	0	other	26
9130388	0	Regional	2011	no	Combination of beam with implants or isotopes	yes	C53.9-Cervix uteri	poor	scc	0	98	0	other	68
9132448	0	Regional	2011	yes	Beam radiation	yes	C53.9-Cervix uteri	poor	asc	1	15	1	black	29
9134392	0	Regional	2012	yes	Combination of beam with implants or isotopes	yes	C53.9-Cervix uteri	poor	other	0	94	0	other	55
9134891	0	Regional	2012	yes	Beam radiation	yes	C53.9-Cervix uteri	poor	asc	0	91	0	other	51
9135393	0	Regional	2012	no	Beam radiation	yes	C53.9-Cervix uteri	medium	scc	1	31	1	other	59
9135525	0	Regional	2012	yes	Combination of beam with implants or isotopes	yes	C53.9-Cervix uteri	poor	adc	0	84	0	other	48
9135617	0	Regional	2012	yes	Combination of beam with implants or isotopes	yes	C53.0-Endocervix	medium	adc	0	85	0	black	43
9135649	0	Distant	2012	no	Beam radiation	yes	C53.9-Cervix uteri	poor	scc	1	13	1	other	53
9136307	0	Localized	2012	yes	Beam radiation	no	C53.0-Endocervix	medium	adc	0	89	0	other	85
9136517	0	Regional	2012	yes	Beam radiation	yes	C53.9-Cervix uteri	medium	scc	1	10	1	other	53
9136991	0	Regional	2012	yes	brachytherapy	yes	C53.9-Cervix uteri	medium	scc	0	90	0	other	56
9137048	0	Regional	2012	yes	brachytherapy	yes	C53.9-Cervix uteri	poor	scc	1	18	1	other	41
9137134	0	Regional	2012	no	Combination of beam with implants or isotopes	yes	C53.0-Endocervix	well	adc	0	92	0	other	49
9137346	0	Regional	2012	yes	Combination of beam with implants or isotopes	yes	C53.9-Cervix uteri	medium	adc	1	61	1	other	41
9137629	0	Regional	2012	no	Beam radiation	yes	C53.9-Cervix uteri	medium	scc	1	80	1	white	35
9137687	0	Regional	2013	no	Combination of beam with implants or isotopes	yes	C53.9-Cervix uteri	medium	scc	0	83	0	black	52
9138573	0	Regional	2013	no	Combination of beam with implants or isotopes	yes	C53.9-Cervix uteri	poor	scc	0	10	1	other	46
9139172	0	Localized	2013	yes	Beam radiation	yes	C53.9-Cervix uteri	medium	scc	0	71	1	black	73
9139418	0	Regional	2013	yes	Combination of beam with implants or isotopes	yes	C53.9-Cervix uteri	medium	scc	0	80	0	other	38
9140850	0	Regional	2012	yes	Combination of beam with implants or isotopes	yes	C53.9-Cervix uteri	poor	scc	0	84	0	other	52
9141049	0	Regional	2012	yes	Combination of beam with implants or isotopes	yes	C53.9-Cervix uteri	medium	scc	0	94	0	other	55
9141281	0	Regional	2012	no	Beam radiation	yes	C53.9-Cervix uteri	poor	scc	1	79	1	other	74
9141489	0	Distant	2012	no	Beam radiation	yes	C53.9-Cervix uteri	undifferentiated	ne	1	34	1	black	59
9142248	0	Distant	2013	no	Beam radiation	yes	C53.9-Cervix uteri	medium	scc	1	15	1	other	63
9143976	0	Regional	2012	yes	Beam radiation	yes	C53.9-Cervix uteri	poor	scc	0	87	0	black	73
9145819	0	Distant	2013	yes	Beam radiation	yes	C53.9-Cervix uteri	poor	asc	0	79	0	other	62
9146482	0	Regional	2013	no	Beam radiation	yes	C53.9-Cervix uteri	medium	scc	1	20	1	other	48
9149290	0	Regional	2013	yes	Beam radiation	yes	C53.9-Cervix uteri	medium	scc	0	10	1	other	56
9149384	0	Regional	2013	yes	Combination of beam with implants or isotopes	yes	C53.9-Cervix uteri	medium	scc	0	74	0	other	65
9150168	0	Regional	2013	yes	Combination of beam with implants or isotopes	no	C53.9-Cervix uteri	medium	scc	0	74	0	other	82
9150335	0	Regional	2013	no	Beam radiation	no	C53.0-Endocervix	poor	scc	1	6	1	black	51
9150738	0	Regional	2013	yes	Combination of beam with implants or isotopes	yes	C53.9-Cervix uteri	poor	scc	0	73	0	other	63
9151398	0	Regional	2013	no	Combination of beam with implants or isotopes	no	C53.9-Cervix uteri	medium	scc	1	10	1	other	89
9152245	0	Localized	2013	yes	Beam radiation	yes	C53.0-Endocervix	medium	adc	0	75	0	black	61
9155600	0	Regional	2014	yes	Combination of beam with implants or isotopes	yes	C53.9-Cervix uteri	poor	adc	0	70	0	other	67
9159421	0	Regional	2014	no	Combination of beam with implants or isotopes	yes	C53.9-Cervix uteri	medium	scc	1	24	1	other	46
9159538	0	Localized	2014	no	Beam radiation	yes	C53.9-Cervix uteri	well	adc	0	5	0	other	41
9159590	0	Regional	2014	yes	Beam radiation	no	C53.9-Cervix uteri	poor	scc	0	67	0	other	50
9161138	0	Regional	2014	no	Combination of beam with implants or isotopes	yes	C53.9-Cervix uteri	poor	scc	0	65	0	black	35
9161310	0	Regional	2014	no	Radiation source not specified	yes	C53.9-Cervix uteri	medium	scc	0	62	0	other	55
9161450	0	Regional	2014	no	Beam radiation	yes	C53.9-Cervix uteri	poor	scc	1	6	1	other	55
9161606	0	Regional	2014	no	Beam radiation	yes	C53.9-Cervix uteri	medium	scc	1	9	1	other	49
9161821	0	Localized	2014	yes	Combination of beam with implants or isotopes	yes	C53.9-Cervix uteri	medium	scc	0	63	0	black	62
9162752	1	Distant	2014	no	Combination of beam with implants or isotopes	yes	C53.9-Cervix uteri	poor	scc	0	66	0	black	53
9163325	0	Regional	2014	yes	Combination of beam with implants or isotopes	yes	C53.9-Cervix uteri	poor	asc	1	54	1	other	52
9163351	0	Regional	2014	no	Combination of beam with implants or isotopes	yes	C53.9-Cervix uteri	medium	scc	0	3	1	other	46
9163812	0	Regional	2014	no	Combination of beam with implants or isotopes	yes	C53.9-Cervix uteri	medium	scc	0	66	0	other	46
9164205	0	Regional	2014	yes	Combination of beam with implants or isotopes	yes	C53.9-Cervix uteri	poor	asc	0	60	0	other	61
9165249	0	Regional	2014	yes	Beam radiation	yes	C53.0-Endocervix	medium	adc	0	67	0	other	61
9165559	0	Regional	2014	no	Combination of beam with implants or isotopes	yes	C53.9-Cervix uteri	medium	scc	0	68	0	other	49
9165692	0	Regional	2015	yes	Radiation source not specified	yes	C53.9-Cervix uteri	poor	scc	0	53	0	black	40
9165708	0	Localized	2015	yes	Beam radiation	no	C53.9-Cervix uteri	poor	scc	0	50	0	other	44
9165786	0	Regional	2015	yes	Beam radiation	yes	C53.9-Cervix uteri	poor	scc	0	55	0	other	83
9169627	0	Regional	2014	no	Combination of beam with implants or isotopes	yes	C53.9-Cervix uteri	poor	scc	0	64	0	other	36
9171682	0	Localized	2014	yes	Beam radiation	yes	C53.9-Cervix uteri	medium	adc	0	17	0	other	34
9171792	0	Regional	2014	no	Beam radiation	yes	C53.9-Cervix uteri	poor	scc	0	71	0	white	40
9171963	0	Localized	2014	yes	Beam radiation	yes	C53.0-Endocervix	well	adc	0	68	0	black	37
9173680	0	Localized	2015	yes	Combination of beam with implants or isotopes	no	C53.0-Endocervix	poor	asc	0	12	1	other	62
9173779	0	Regional	2015	no	Combination of beam with implants or isotopes	yes	C53.9-Cervix uteri	poor	scc	0	50	0	other	64
9174160	0	Distant	2015	no	Combination of beam with implants or isotopes	yes	C53.9-Cervix uteri	medium	scc	0	50	0	other	50
9175178	0	Distant	2015	no	Beam radiation	yes	C53.9-Cervix uteri	poor	scc	1	15	1	other	50
9178229	0	Regional	2015	no	brachytherapy	yes	C53.9-Cervix uteri	poor	scc	1	44	1	other	58
9179898	0	Localized	2013	no	Radioisotopes	yes	C53.9-Cervix uteri	medium	scc	0	36	0	other	40
9180869	0	Distant	2015	yes	Beam radiation	yes	C53.0-Endocervix	medium	scc	0	51	0	black	50
10349688	0	Regional	2015	no	Combination of beam with implants or isotopes	yes	C53.9-Cervix uteri	medium	scc	1	44	1	black	65
10684941	0	Regional	2000	no	Combination of beam with implants or isotopes	yes	C53.9-Cervix uteri	medium	scc	1	26	1	black	75
10689585	0	Regional	2000	yes	Combination of beam with implants or isotopes	yes	C53.0-Endocervix	medium	scc	1	22	1	black	60
10690980	0	Regional	2000	no	Beam radiation	yes	C53.9-Cervix uteri	medium	scc	1	18	1	black	50
10692623	0	Regional	2000	no	brachytherapy	yes	C53.9-Cervix uteri	poor	scc	1	20	1	black	36
10693344	0	Regional	2000	yes	Beam radiation	yes	C53.0-Endocervix	well	adc	0	239	0	black	38
10693412	1	Regional	2000	no	Combination of beam with implants or isotopes	yes	C53.9-Cervix uteri	well	scc	0	238	0	black	35
10693479	0	Regional	2000	no	Combination of beam with implants or isotopes	yes	C53.9-Cervix uteri	medium	scc	0	238	0	black	53
10693636	0	Localized	2000	no	Combination of beam with implants or isotopes	yes	C53.9-Cervix uteri	medium	scc	1	185	1	black	42
10693757	0	Localized	2000	yes	Beam radiation	no	C53.0-Endocervix	poor	adc	0	57	1	black	83
10695475	0	Regional	2000	no	Combination of beam with implants or isotopes	yes	C53.9-Cervix uteri	well	scc	0	235	0	black	37
10695556	0	Regional	2000	yes	Combination of beam with implants or isotopes	yes	C53.9-Cervix uteri	poor	other	1	33	1	black	60
10695711	0	Regional	2000	no	Beam radiation	yes	C53.9-Cervix uteri	poor	other	1	15	1	black	50
10695791	0	Regional	2000	no	Combination of beam with implants or isotopes	yes	C53.9-Cervix uteri	medium	scc	0	235	0	black	45
10697356	0	Regional	2000	yes	Combination of beam with implants or isotopes	no	C53.0-Endocervix	undifferentiated	adc	1	57	1	black	47
10698158	0	Regional	2000	no	Combination of beam with implants or isotopes	yes	C53.9-Cervix uteri	medium	scc	1	50	1	black	47
10699770	0	Regional	2000	yes	Combination of beam with implants or isotopes	no	C53.9-Cervix uteri	medium	scc	1	43	1	black	78
10700341	0	Distant	2000	yes	Beam radiation	yes	C53.9-Cervix uteri	medium	scc	1	5	1	black	53
10701110	0	Regional	2000	no	Beam radiation	yes	C53.0-Endocervix	poor	adc	1	4	1	black	74
10701403	0	Regional	2000	no	Combination of beam with implants or isotopes	yes	C53.9-Cervix uteri	medium	adc	0	192	1	black	66
10701514	0	Regional	2000	no	Combination of beam with implants or isotopes	yes	C53.9-Cervix uteri	medium	scc	0	234	0	black	56
10701818	0	Regional	2000	no	Combination of beam with implants or isotopes	yes	C53.9-Cervix uteri	well	scc	1	151	1	black	59
10701959	0	Regional	2000	yes	Combination of beam with implants or isotopes	yes	C53.9-Cervix uteri	undifferentiated	other	0	238	0	white	44
10702463	0	Regional	2000	no	Combination of beam with implants or isotopes	yes	C53.9-Cervix uteri	poor	scc	0	238	0	black	42
10703746	0	Localized	2000	yes	Combination of beam with implants or isotopes	no	C53.9-Cervix uteri	poor	scc	0	19	1	black	87
10703994	0	Regional	2000	yes	Beam radiation	yes	C53.0-Endocervix	medium	scc	0	230	0	black	45
10706226	0	Regional	2000	yes	Combination of beam with implants or isotopes	yes	C53.0-Endocervix	medium	adc	0	236	0	black	60
10707961	0	Regional	2000	no	Combination of beam with implants or isotopes	yes	C53.9-Cervix uteri	medium	scc	1	8	1	black	61
10709166	0	Localized	2000	yes	Beam radiation	no	C53.9-Cervix uteri	well	scc	0	79	1	black	87
10709338	0	Regional	2000	no	Combination of beam with implants or isotopes	yes	C53.0-Endocervix	medium	adc	0	229	0	black	57
10709407	0	Localized	2000	yes	Combination of beam with implants or isotopes	no	C53.0-Endocervix	poor	adc	0	230	0	black	63
10712576	0	Regional	2000	no	Beam radiation	yes	C53.0-Endocervix	poor	adc	1	0	1	black	56
10713485	0	Regional	2000	no	Combination of beam with implants or isotopes	no	C53.9-Cervix uteri	well	scc	1	23	1	black	89
10715433	0	Regional	2000	no	Combination of beam with implants or isotopes	yes	C53.9-Cervix uteri	poor	scc	1	32	1	black	58
10716144	0	Regional	2000	yes	Combination of beam with implants or isotopes	yes	C53.9-Cervix uteri	poor	scc	0	231	0	black	50
10717503	1	Regional	2000	no	Combination of beam with implants or isotopes	yes	C53.9-Cervix uteri	poor	scc	1	147	1	black	45
10718586	0	Regional	2001	yes	Combination of beam with implants or isotopes	yes	C53.9-Cervix uteri	medium	adc	0	222	0	black	31
10719845	0	Regional	2000	no	Combination of beam with implants or isotopes	yes	C53.9-Cervix uteri	poor	scc	1	45	1	black	61
10722768	0	Regional	2001	yes	Beam radiation	yes	C53.0-Endocervix	medium	adc	0	227	0	black	27
10726161	0	Regional	2000	no	Combination of beam with implants or isotopes	yes	C53.9-Cervix uteri	medium	scc	1	99	1	black	49
10726481	0	Regional	2001	no	Combination of beam with implants or isotopes	yes	C53.9-Cervix uteri	medium	scc	0	225	0	black	31
10726573	1	Regional	2001	yes	Combination of beam with implants or isotopes	yes	C53.9-Cervix uteri	poor	scc	0	226	0	black	51
10727548	0	Regional	2001	no	Combination of beam with implants or isotopes	yes	C53.9-Cervix uteri	medium	scc	1	95	1	black	65
10727705	0	Regional	2001	yes	Beam radiation	yes	C53.9-Cervix uteri	medium	scc	0	218	0	black	28
10727901	0	Regional	2001	yes	Beam radiation	yes	C53.9-Cervix uteri	medium	scc	0	219	0	black	28
10728237	0	Regional	2001	yes	Beam radiation	yes	C53.9-Cervix uteri	medium	scc	0	219	0	black	33
10728596	0	Regional	2001	no	Beam radiation	no	C53.9-Cervix uteri	poor	scc	1	11	1	black	67
10728646	0	Localized	2000	yes	Combination of beam with implants or isotopes	no	C53.9-Cervix uteri	well	adc	0	228	0	black	40
10731370	0	Regional	2000	no	Beam radiation	no	C53.9-Cervix uteri	poor	scc	0	16	1	black	78
10732668	1	Localized	2001	yes	Combination of beam with implants or isotopes	yes	C53.9-Cervix uteri	medium	scc	0	135	1	black	47
10732811	0	Regional	2001	no	Beam radiation	yes	C53.9-Cervix uteri	undifferentiated	scc	1	2	1	black	83
10733258	0	Distant	2001	yes	Combination of beam with implants or isotopes	yes	C53.0-Endocervix	poor	scc	0	148	1	black	75
10733644	0	Localized	2001	yes	Combination of beam with implants or isotopes	no	C53.9-Cervix uteri	medium	scc	0	6	1	black	66
10733921	0	Distant	2001	yes	Beam radiation	yes	C53.0-Endocervix	poor	ne	1	8	1	black	27
10734091	0	Localized	2001	yes	brachytherapy	no	C53.9-Cervix uteri	medium	scc	0	23	1	black	59
10734519	0	Distant	2001	no	Beam radiation	yes	C53.0-Endocervix	medium	adc	1	15	1	black	62
10735368	0	Localized	2001	no	Combination of beam with implants or isotopes	yes	C53.9-Cervix uteri	medium	scc	0	207	1	black	61
10735885	0	Regional	2001	yes	Beam radiation	yes	C53.0-Endocervix	undifferentiated	scc	0	217	0	black	43
10736170	1	Regional	2001	no	Beam radiation	yes	C53.9-Cervix uteri	poor	scc	0	75	1	black	74
10736620	0	Distant	2002	no	Combination of beam with implants or isotopes	yes	C53.9-Cervix uteri	poor	scc	1	10	1	other	47
10736902	0	Regional	2002	no	Combination of beam with implants or isotopes	yes	C53.0-Endocervix	medium	adc	1	69	1	black	71
10737289	0	Regional	2001	yes	Beam radiation	yes	C53.9-Cervix uteri	medium	scc	0	52	1	black	42
10737549	0	Distant	2001	no	Beam radiation	no	C53.9-Cervix uteri	medium	adc	1	45	1	black	75
10738107	1	Localized	2001	no	Combination of beam with implants or isotopes	no	C53.9-Cervix uteri	medium	adc	1	142	1	black	47
10738176	0	Regional	2001	no	Beam radiation	no	C53.9-Cervix uteri	medium	scc	0	38	1	black	69
10738736	0	Regional	2001	yes	Combination of beam with implants or isotopes	yes	C53.9-Cervix uteri	poor	scc	0	221	0	black	28
10738819	0	Distant	2001	yes	brachytherapy	yes	C53.9-Cervix uteri	poor	adc	1	20	1	black	60
10739091	0	Regional	2001	no	Combination of beam with implants or isotopes	yes	C53.0-Endocervix	medium	asc	1	35	1	black	59
10740146	0	Regional	2001	no	Beam radiation	yes	C53.9-Cervix uteri	poor	scc	1	27	1	white	65
10740949	0	Distant	2001	no	Beam radiation	no	C53.9-Cervix uteri	undifferentiated	other	1	7	1	black	75
10741161	0	Regional	2002	no	Beam radiation	yes	C53.9-Cervix uteri	poor	scc	1	2	1	black	67
10741257	0	Regional	2002	no	Combination of beam with implants or isotopes	yes	C53.9-Cervix uteri	medium	scc	0	215	0	black	31
10741279	0	Regional	2002	no	Combination of beam with implants or isotopes	yes	C53.9-Cervix uteri	well	adc	0	214	0	black	53
10741303	0	Localized	2002	yes	Beam radiation	yes	C53.0-Endocervix	medium	adc	0	215	0	black	67
10741833	0	Regional	2001	yes	Combination of beam with implants or isotopes	no	C53.9-Cervix uteri	well	scc	0	224	0	white	52
10742444	0	Localized	2001	no	Combination of beam with implants or isotopes	no	C53.0-Endocervix	poor	adc	1	21	1	black	65
10742693	1	Regional	2001	yes	Combination of beam with implants or isotopes	yes	C53.9-Cervix uteri	medium	scc	1	148	1	black	47
10742718	0	Regional	2001	no	Combination of beam with implants or isotopes	yes	C53.9-Cervix uteri	medium	scc	1	54	1	black	62
10743217	0	Regional	2002	yes	Combination of beam with implants or isotopes	yes	C53.0-Endocervix	poor	adc	0	212	0	black	41
10743251	0	Regional	2002	yes	Beam radiation	yes	C53.9-Cervix uteri	poor	adc	1	26	1	black	53
10744501	0	Distant	2001	yes	Combination of beam with implants or isotopes	yes	C53.9-Cervix uteri	medium	scc	1	55	1	black	61
10744865	0	Regional	2001	no	Beam radiation	yes	C53.9-Cervix uteri	poor	scc	0	9	1	black	46
10747010	0	Regional	2002	no	Combination of beam with implants or isotopes	yes	C53.9-Cervix uteri	medium	scc	1	62	1	black	52
10747048	0	Regional	2002	no	Combination of beam with implants or isotopes	yes	C53.9-Cervix uteri	medium	scc	0	211	0	black	70
10747937	0	Regional	2001	no	Combination of beam with implants or isotopes	yes	C53.9-Cervix uteri	poor	scc	0	63	1	black	59
10749378	0	Regional	2002	no	Combination of beam with implants or isotopes	yes	C53.9-Cervix uteri	poor	scc	0	214	0	black	36
10749386	0	Regional	2002	yes	Combination of beam with implants or isotopes	yes	C53.9-Cervix uteri	medium	adc	1	136	1	black	37
10755332	0	Distant	2002	yes	Combination of beam with implants or isotopes	no	C53.0-Endocervix	medium	adc	0	213	0	black	45
10756214	0	Regional	2002	no	Combination of beam with implants or isotopes	no	C53.9-Cervix uteri	poor	scc	0	212	1	black	53
10756559	0	Regional	2002	no	Combination of beam with implants or isotopes	yes	C53.9-Cervix uteri	medium	adc	1	16	1	black	41
10756668	0	Regional	2002	yes	Combination of beam with implants or isotopes	yes	C53.1-Exocervix	poor	adc	1	22	1	black	62
10757799	0	Localized	2002	no	Beam radiation	yes	C53.9-Cervix uteri	medium	scc	1	12	1	black	69
10758607	1	Regional	2002	yes	Beam radiation	yes	C53.9-Cervix uteri	poor	scc	0	83	1	black	48
10758767	0	Regional	2002	yes	Beam radiation	yes	C53.9-Cervix uteri	poor	adc	0	208	0	black	42
10759472	0	Localized	2002	yes	Beam radiation	yes	C53.9-Cervix uteri	poor	scc	0	179	0	black	43
10760133	0	Regional	2002	yes	Beam radiation	yes	C53.0-Endocervix	well	adc	0	208	0	black	44
10761198	0	Distant	2002	no	Beam radiation	no	C53.9-Cervix uteri	poor	other	1	2	1	black	47
10761288	0	Distant	2002	yes	Beam radiation	yes	C53.9-Cervix uteri	medium	adc	1	29	1	black	70
10761365	0	Regional	2002	no	Combination of beam with implants or isotopes	yes	C53.9-Cervix uteri	medium	scc	0	206	0	black	36
10762539	0	Distant	2002	yes	Beam radiation	yes	C53.8-Overlapping lesion of cervix uteri	poor	scc	0	85	1	black	65
10763010	0	Regional	2002	no	Combination of beam with implants or isotopes	yes	C53.0-Endocervix	medium	adc	0	210	0	black	43
10765500	1	Localized	2002	yes	brachytherapy	no	C53.9-Cervix uteri	medium	scc	0	194	1	black	67
10766352	0	Regional	2002	no	Combination of beam with implants or isotopes	yes	C53.9-Cervix uteri	medium	scc	0	205	0	black	35
10766354	0	Regional	2002	no	Combination of beam with implants or isotopes	yes	C53.9-Cervix uteri	poor	scc	0	205	0	other	58
10766490	0	Localized	2002	no	Combination of beam with implants or isotopes	yes	C53.0-Endocervix	well	adc	0	3	1	black	39
10766552	0	Regional	2002	no	Combination of beam with implants or isotopes	yes	C53.9-Cervix uteri	medium	scc	1	29	1	black	84
10767382	0	Localized	2002	no	Combination of beam with implants or isotopes	no	C53.1-Exocervix	poor	scc	0	115	1	black	67
10767464	0	Regional	2002	no	Combination of beam with implants or isotopes	yes	C53.9-Cervix uteri	medium	scc	1	58	1	black	80
10767875	0	Regional	2002	yes	Beam radiation	yes	C53.9-Cervix uteri	medium	scc	1	16	1	black	45
10768007	0	Localized	2002	yes	Beam radiation	yes	C53.9-Cervix uteri	poor	asc	0	204	1	black	71
10769148	1	Localized	2002	no	Combination of beam with implants or isotopes	yes	C53.9-Cervix uteri	poor	scc	0	114	1	black	49
10769999	0	Regional	2002	yes	Beam radiation	no	C53.9-Cervix uteri	poor	adc	1	23	1	black	66
10770011	0	Localized	2002	yes	Combination of beam with implants or isotopes	no	C53.9-Cervix uteri	poor	adc	1	43	1	black	81
10772825	0	Regional	2002	no	Combination of beam with implants or isotopes	yes	C53.9-Cervix uteri	medium	scc	1	17	1	black	32
10772963	0	Localized	2002	yes	brachytherapy	no	C53.0-Endocervix	undifferentiated	adc	0	185	1	black	86
10774104	0	Regional	2002	no	Beam radiation	yes	C53.9-Cervix uteri	medium	scc	1	3	1	black	55
10774343	0	Regional	2002	no	Radioisotopes	yes	C53.9-Cervix uteri	undifferentiated	scc	1	7	1	black	69
10774587	0	Regional	2002	no	Combination of beam with implants or isotopes	yes	C53.9-Cervix uteri	medium	scc	1	16	1	black	63
10775338	0	Localized	2002	yes	Combination of beam with implants or isotopes	yes	C53.9-Cervix uteri	medium	scc	0	196	0	black	35
10786042	0	Distant	2003	no	Beam radiation	yes	C53.9-Cervix uteri	poor	other	1	59	1	black	48
10786975	0	Regional	2003	no	brachytherapy	yes	C53.9-Cervix uteri	medium	scc	0	158	0	black	30
10787255	0	Regional	2003	no	Beam radiation	yes	C53.9-Cervix uteri	poor	scc	1	6	1	black	71
10787719	0	Regional	2003	no	Combination of beam with implants or isotopes	yes	C53.9-Cervix uteri	medium	scc	1	27	1	black	74
10787883	1	Regional	2003	no	brachytherapy	yes	C53.9-Cervix uteri	medium	scc	0	197	0	black	40
10789949	0	Regional	2003	no	Beam radiation	no	C53.9-Cervix uteri	poor	scc	1	6	1	black	85
10790415	0	Regional	2003	yes	Combination of beam with implants or isotopes	yes	C53.9-Cervix uteri	poor	scc	0	19	1	black	44
10790719	0	Regional	2003	no	Combination of beam with implants or isotopes	yes	C53.9-Cervix uteri	poor	scc	0	179	0	black	54
10793073	0	Regional	2003	no	brachytherapy	yes	C53.9-Cervix uteri	poor	scc	1	5	1	black	66
10795011	0	Regional	2003	yes	Beam radiation	yes	C53.9-Cervix uteri	medium	scc	1	139	1	black	54
10795576	0	Regional	2002	yes	Combination of beam with implants or isotopes	yes	C53.9-Cervix uteri	medium	scc	0	79	0	black	45
10795656	0	Distant	2003	yes	Combination of beam with implants or isotopes	yes	C53.9-Cervix uteri	medium	scc	1	5	1	black	53
10795960	0	Regional	2003	yes	Beam radiation	yes	C53.9-Cervix uteri	poor	adc	0	193	0	black	40
10796003	0	Distant	2003	no	Combination of beam with implants or isotopes	yes	C53.0-Endocervix	medium	adc	0	195	0	black	29
10796325	0	Regional	2003	no	Combination of beam with implants or isotopes	yes	C53.9-Cervix uteri	poor	scc	1	26	1	black	38
10796906	0	Regional	2003	no	Beam radiation	no	C53.9-Cervix uteri	poor	scc	1	2	1	white	80
10796919	0	Regional	2003	no	brachytherapy	yes	C53.9-Cervix uteri	medium	adc	1	20	1	black	32
10797328	0	Regional	2003	no	Combination of beam with implants or isotopes	yes	C53.9-Cervix uteri	medium	scc	0	197	0	black	37
10797399	0	Distant	2003	no	Beam radiation	yes	C53.9-Cervix uteri	medium	scc	1	5	1	black	63
10797413	0	Regional	2003	yes	brachytherapy	yes	C53.9-Cervix uteri	medium	scc	0	203	0	black	56
10797582	0	Distant	2003	no	Combination of beam with implants or isotopes	yes	C53.9-Cervix uteri	poor	scc	1	13	1	black	40
10797767	0	Regional	2003	no	Combination of beam with implants or isotopes	yes	C53.9-Cervix uteri	medium	scc	1	11	1	black	28
10797769	0	Regional	2003	no	Beam radiation	yes	C53.9-Cervix uteri	poor	asc	1	38	1	black	48
10797955	0	Regional	2004	no	Beam radiation	yes	C53.9-Cervix uteri	medium	scc	1	7	1	black	62
10798443	0	Regional	2003	no	Beam radiation	yes	C53.1-Exocervix	medium	adc	1	123	1	black	52
10798607	0	Regional	2003	no	Beam radiation	yes	C53.9-Cervix uteri	poor	scc	1	7	1	black	45
10798972	0	Regional	2003	no	Beam radiation	yes	C53.0-Endocervix	poor	asc	1	2	1	black	76
10799500	0	Distant	2002	no	Beam radiation	yes	C53.0-Endocervix	medium	scc	1	10	1	black	49
10799849	0	Distant	2003	no	Radiation source not specified	yes	C53.9-Cervix uteri	poor	scc	1	22	1	black	38
10799879	0	Regional	2003	yes	Combination of beam with implants or isotopes	yes	C53.0-Endocervix	medium	adc	0	200	0	black	34
10799985	0	Regional	2003	no	Combination of beam with implants or isotopes	yes	C53.9-Cervix uteri	poor	ne	1	79	1	other	43
10800394	0	Regional	2003	no	Combination of beam with implants or isotopes	yes	C53.9-Cervix uteri	undifferentiated	scc	1	22	1	black	52
10803702	0	Distant	2004	no	Combination of beam with implants or isotopes	yes	C53.9-Cervix uteri	medium	scc	1	19	1	black	41
10805049	0	Distant	2004	yes	Combination of beam with implants or isotopes	yes	C53.9-Cervix uteri	poor	asc	1	18	1	black	52
10808294	0	Distant	2003	no	Beam radiation	yes	C53.9-Cervix uteri	poor	scc	1	2	1	black	75
10808518	0	Regional	2003	no	Combination of beam with implants or isotopes	yes	C53.9-Cervix uteri	poor	scc	0	193	0	black	68
10808610	0	Regional	2004	yes	Beam radiation	no	C53.0-Endocervix	medium	scc	0	190	0	black	31
10808706	0	Regional	2004	yes	Beam radiation	yes	C53.9-Cervix uteri	medium	scc	0	187	0	black	63
10809032	0	Regional	2003	no	Combination of beam with implants or isotopes	yes	C53.9-Cervix uteri	medium	scc	0	196	0	black	50
10809076	0	Regional	2003	yes	Combination of beam with implants or isotopes	no	C53.9-Cervix uteri	poor	scc	0	168	1	black	83
10809308	0	Localized	2003	yes	Combination of beam with implants or isotopes	no	C53.9-Cervix uteri	well	adc	0	201	0	black	59
10809450	0	Regional	2003	yes	Combination of beam with implants or isotopes	yes	C53.0-Endocervix	medium	adc	0	198	0	black	46
10809488	0	Localized	2003	no	Combination of beam with implants or isotopes	no	C53.9-Cervix uteri	poor	scc	0	94	1	black	71
10809868	0	Regional	2003	no	Combination of beam with implants or isotopes	yes	C53.9-Cervix uteri	medium	scc	0	199	0	other	26
10810210	0	Localized	2003	no	Beam radiation	no	C53.9-Cervix uteri	medium	adc	1	5	1	black	85
10810263	0	Regional	2003	no	Combination of beam with implants or isotopes	no	C53.9-Cervix uteri	poor	scc	0	194	0	black	49
10810374	0	Regional	2003	no	Combination of beam with implants or isotopes	yes	C53.9-Cervix uteri	poor	scc	1	50	1	black	42
10811028	0	Regional	2004	no	Combination of beam with implants or isotopes	yes	C53.9-Cervix uteri	poor	other	0	187	0	black	40
10811187	0	Regional	2004	yes	Combination of beam with implants or isotopes	yes	C53.9-Cervix uteri	well	scc	1	185	1	black	53
10811476	0	Distant	2004	no	Combination of beam with implants or isotopes	yes	C53.0-Endocervix	poor	asc	1	88	1	black	39
10811494	0	Regional	2004	no	Combination of beam with implants or isotopes	yes	C53.9-Cervix uteri	medium	scc	1	20	1	black	42
10811607	0	Regional	2004	no	Beam radiation	no	C53.9-Cervix uteri	poor	adc	1	19	1	black	86
10814126	0	Localized	2004	yes	Beam radiation	no	C53.0-Endocervix	medium	scc	0	186	0	black	59
10814129	0	Localized	2003	yes	Combination of beam with implants or isotopes	no	C53.0-Endocervix	medium	adc	1	87	1	black	45
10816710	0	Regional	2004	yes	Beam radiation	yes	C53.9-Cervix uteri	well	scc	0	187	0	black	31
10817813	0	Localized	2003	yes	Combination of beam with implants or isotopes	yes	C53.9-Cervix uteri	medium	scc	1	15	1	black	42
10818005	0	Regional	2004	yes	Beam radiation	yes	C53.9-Cervix uteri	poor	scc	0	190	0	black	31
10818097	0	Regional	2004	no	Combination of beam with implants or isotopes	yes	C53.9-Cervix uteri	poor	scc	1	20	1	black	70
10818212	0	Regional	2004	no	Combination of beam with implants or isotopes	yes	C53.0-Endocervix	poor	scc	0	68	1	black	47
10818286	0	Regional	2004	no	Combination of beam with implants or isotopes	yes	C53.9-Cervix uteri	medium	scc	0	82	1	black	62
10818409	0	Distant	2004	no	Combination of beam with implants or isotopes	yes	C53.9-Cervix uteri	poor	scc	1	12	1	black	42
10818935	0	Regional	2004	no	Beam radiation	yes	C53.9-Cervix uteri	poor	scc	0	4	1	black	40
10818982	0	Regional	2004	no	Combination of beam with implants or isotopes	yes	C53.9-Cervix uteri	poor	adc	1	27	1	black	52
10819852	0	Localized	2004	yes	Beam radiation	no	C53.9-Cervix uteri	medium	scc	0	186	0	black	57
10820545	0	Regional	2004	no	Combination of beam with implants or isotopes	yes	C53.9-Cervix uteri	medium	scc	1	38	1	black	47
10821653	0	Regional	2004	no	Combination of beam with implants or isotopes	yes	C53.0-Endocervix	poor	adc	0	22	1	black	61
10821892	1	Localized	2004	yes	Combination of beam with implants or isotopes	yes	C53.9-Cervix uteri	medium	scc	0	184	0	black	63
10823023	0	Regional	2004	no	Combination of beam with implants or isotopes	yes	C53.9-Cervix uteri	medium	scc	1	22	1	black	44
10823229	0	Regional	2004	yes	Combination of beam with implants or isotopes	yes	C53.9-Cervix uteri	poor	scc	0	188	0	black	40
10824646	0	Regional	2004	no	Beam radiation	yes	C53.9-Cervix uteri	medium	scc	0	96	1	black	49
10825135	0	Regional	2004	no	Beam radiation	yes	C53.9-Cervix uteri	poor	scc	1	3	1	black	50
10825236	0	Regional	2004	no	Beam radiation	yes	C53.9-Cervix uteri	medium	scc	1	6	1	black	52
10825942	0	Regional	2004	no	Combination of beam with implants or isotopes	yes	C53.9-Cervix uteri	poor	scc	0	181	0	black	34
10827599	0	Distant	2004	no	Beam radiation	yes	C53.9-Cervix uteri	medium	scc	1	12	1	black	43
10828907	0	Regional	2004	no	Combination of beam with implants or isotopes	yes	C53.9-Cervix uteri	medium	scc	1	92	1	black	73
10829020	0	Regional	2004	yes	Combination of beam with implants or isotopes	no	C53.0-Endocervix	medium	adc	0	179	1	black	50
10829421	0	Distant	2004	yes	Combination of beam with implants or isotopes	yes	C53.9-Cervix uteri	poor	adc	0	188	0	black	55
10829803	1	Regional	2004	no	Combination of beam with implants or isotopes	yes	C53.9-Cervix uteri	medium	scc	0	182	0	other	57
10829898	0	Localized	2005	yes	Beam radiation	no	C53.0-Endocervix	medium	scc	0	179	0	black	47
10830783	0	Regional	2004	yes	Combination of beam with implants or isotopes	yes	C53.9-Cervix uteri	medium	scc	0	109	1	black	60
10831452	0	Localized	2004	yes	Beam radiation	no	C53.0-Endocervix	well	adc	0	148	0	other	51
10832276	0	Regional	2004	yes	Beam radiation	yes	C53.9-Cervix uteri	undifferentiated	asc	0	182	0	black	30
10833619	0	Localized	2004	no	Combination of beam with implants or isotopes	yes	C53.0-Endocervix	medium	scc	1	138	1	black	81
10833927	0	Regional	2005	yes	Beam radiation	yes	C53.9-Cervix uteri	poor	adc	0	59	1	black	52
10834900	0	Distant	2005	yes	Beam radiation	yes	C53.9-Cervix uteri	medium	adc	1	14	1	black	53
10835380	0	Distant	2004	no	Beam radiation	yes	C53.9-Cervix uteri	poor	other	1	13	1	black	58
10836032	0	Regional	2004	no	Beam radiation	no	C53.0-Endocervix	well	adc	1	115	1	black	82
10836378	0	Localized	2005	no	Combination of beam with implants or isotopes	yes	C53.9-Cervix uteri	poor	other	0	179	0	black	39
10836405	0	Regional	2005	no	Beam radiation	yes	C53.0-Endocervix	poor	scc	1	22	1	black	56
10838377	0	Localized	2005	yes	Combination of beam with implants or isotopes	yes	C53.9-Cervix uteri	medium	scc	0	89	1	black	65
10842031	0	Regional	2005	no	Beam radiation	yes	C53.9-Cervix uteri	poor	scc	1	3	1	black	35
10842585	0	Localized	2005	yes	Beam radiation	no	C53.0-Endocervix	medium	adc	0	173	0	black	31
10842778	0	Distant	2005	no	Combination of beam with implants or isotopes	yes	C53.9-Cervix uteri	medium	scc	1	36	1	black	54
10843618	0	Regional	2005	no	Combination of beam with implants or isotopes	yes	C53.9-Cervix uteri	medium	scc	1	54	1	black	74
10843933	0	Regional	2005	yes	Combination of beam with implants or isotopes	yes	C53.9-Cervix uteri	well	scc	1	16	1	black	67
10843953	0	Localized	2005	yes	Combination of beam with implants or isotopes	yes	C53.9-Cervix uteri	undifferentiated	scc	1	29	1	black	37
10843956	0	Distant	2005	yes	Beam radiation	yes	C53.0-Endocervix	medium	adc	1	119	1	black	26
10844204	0	Regional	2005	no	Combination of beam with implants or isotopes	yes	C53.9-Cervix uteri	medium	scc	1	28	1	black	25
10844346	0	Distant	2005	no	Beam radiation	yes	C53.0-Endocervix	well	adc	1	2	1	black	60
10846001	1	Regional	2005	yes	Beam radiation	yes	C53.9-Cervix uteri	poor	scc	0	175	0	black	58
10846286	0	Regional	2004	no	brachytherapy	no	C53.9-Cervix uteri	medium	scc	0	107	1	black	84
10846868	0	Regional	2004	no	Beam radiation	yes	C53.9-Cervix uteri	poor	scc	1	15	1	black	59
10847909	0	Regional	2005	yes	Beam radiation	yes	C53.9-Cervix uteri	medium	adc	0	175	0	black	24
10848353	0	Regional	2005	no	Combination of beam with implants or isotopes	yes	C53.9-Cervix uteri	poor	other	0	172	0	black	61
10849924	0	Regional	2005	no	Combination of beam with implants or isotopes	yes	C53.9-Cervix uteri	medium	scc	0	170	0	black	58
10850510	0	Localized	2005	yes	Beam radiation	yes	C53.9-Cervix uteri	poor	scc	0	174	0	black	35
10851871	0	Regional	2005	no	Combination of beam with implants or isotopes	no	C53.9-Cervix uteri	well	adc	1	24	1	black	53
10852580	0	Regional	2004	no	brachytherapy	yes	C53.9-Cervix uteri	poor	adc	1	23	1	black	66
10852772	0	Regional	2005	no	Beam radiation	yes	C53.0-Endocervix	poor	adc	1	1	1	black	78
10853778	0	Regional	2005	yes	Combination of beam with implants or isotopes	yes	C53.9-Cervix uteri	well	scc	0	45	1	black	66
10853988	0	Regional	2005	no	Combination of beam with implants or isotopes	yes	C53.0-Endocervix	medium	adc	1	5	1	black	84
10854279	0	Localized	2006	yes	Beam radiation	yes	C53.9-Cervix uteri	poor	scc	0	166	0	black	50
10855298	0	Regional	2005	no	Combination of beam with implants or isotopes	yes	C53.9-Cervix uteri	poor	scc	1	6	1	black	33
10855540	0	Regional	2004	no	Combination of beam with implants or isotopes	yes	C53.9-Cervix uteri	poor	scc	0	182	0	black	75
10857884	0	Regional	2005	yes	Combination of beam with implants or isotopes	no	C53.9-Cervix uteri	well	adc	0	174	0	black	52
10858285	0	Localized	2005	yes	Combination of beam with implants or isotopes	no	C53.9-Cervix uteri	medium	scc	1	35	1	black	64
10858744	0	Regional	2005	no	Combination of beam with implants or isotopes	yes	C53.9-Cervix uteri	poor	asc	0	174	0	black	32
10858778	0	Localized	2005	yes	Beam radiation	no	C53.0-Endocervix	medium	adc	0	171	0	black	30
10859516	0	Regional	2005	yes	Beam radiation	yes	C53.9-Cervix uteri	medium	scc	0	177	0	black	47
10860250	0	Localized	2006	yes	Combination of beam with implants or isotopes	yes	C53.9-Cervix uteri	medium	adc	1	28	1	black	47
10860588	0	Regional	2006	no	Combination of beam with implants or isotopes	yes	C53.0-Endocervix	medium	scc	0	167	0	black	42
[truncated: 17,440 more rows]
