# Supplementary material for: The risk and latency evaluation of secondary primary malignancies of cervical cancer patients who received radiotherapy: A study based on the SEER database
Source: Front Oncol. 2023 Jan 19;12:1054436. doi: 10.3389/fonc.2022.1054436 (PMC9894156; doi:10.3389/fonc.2022.1054436)
Supplement: Supplementary file 3 [file Table_3.xlsx]

## Sheet: supplement3. Sheet1
ID	spc	stage	surgery	radiotherapy	chemotherapy	grade	pathological_type	race	age	age_range	Time
121997	0	Localized	yes	Beam radiation	no	poor	SCC	other	25	≤50	5
82429	2	Regional	no	brachytherapy	yes	poor	SCC	other	26	≤50	9
131031	0	Regional	yes	Beam radiation	yes	poor	NE	other	27	≤50	8
133536	1	Regional	no	Combination	yes	medium	SCC	other	28	≤50	5
103965	0	Localized	yes	Beam radiation	yes	poor	SCC	other	28	≤50	8
105519	0	Regional	yes	Beam radiation	yes	poor	SCC	other	28	≤50	9
111183	0	Regional	no	Combination	no	poor	SCC	other	28	≤50	10
133536	0	Regional	no	Combination	yes	medium	SCC	other	28	≤50	5
84502	2	Regional	no	Combination	no	poor	SCC	other	29	≤50	4
90502	0	Regional	no	Beam radiation	no	poor	SCC	other	29	≤50	5
111926	0	Regional	yes	Combination	yes	poor	SCC	other	29	≤50	10
85004	2	Regional	no	Combination	yes	poor	SCC	other	30	≤50	6
102598	0	Regional	no	Combination	yes	poor	SCC	other	30	≤50	8
109371	0	Regional	no	Combination	yes	medium	SCC	other	30	≤50	10
128144	0	Localized	yes	Beam radiation	yes	poor	SCC	other	30	≤50	6
92235	0	Localized	yes	Beam radiation	yes	poor	SCC	other	31	≤50	8
116429	0	Localized	yes	Beam radiation	no	poor	SCC	other	31	≤50	13
118545	0	Regional	yes	Beam radiation	yes	poor	SCC	other	31	≤50	13
120454	0	Distant	no	Combination	yes	medium	SCC	other	31	≤50	14
120910	0	Localized	yes	Beam radiation	no	poor	SCC	other	31	≤50	15
83542	2	Localized	no	brachytherapy	yes	poor	SCC	other	32	≤50	9
103791	0	Regional	no	Combination	yes	poor	SCC	other	32	≤50	8
101400	0	Localized	yes	Beam radiation	yes	poor	SCC	other	32	≤50	8
100795	0	Localized	yes	Beam radiation	yes	medium	SCC	other	32	≤50	8
120862	0	Regional	yes	Combination	no	well	SCC	other	32	≤50	15
121107	0	Regional	no	Combination	yes	medium	SCC	other	32	≤50	9
119426	0	Localized	yes	Beam radiation	yes	medium	ADC	other	32	≤50	17
127041	0	Localized	yes	Beam radiation	no	poor	SCC	other	32	≤50	8
132695	0	Regional	no	Combination	no	medium	SCC	other	32	≤50	7
132813	0	Regional	yes	Beam radiation	yes	poor	SCC	other	32	≤50	10
85154	2	Localized	yes	Beam radiation	yes	poor	SCC	other	33	≤50	6
101772	0	Regional	no	Combination	no	poor	SCC	other	33	≤50	7
108016	0	Localized	yes	Beam radiation	yes	poor	NE	other	33	≤50	10
112473	0	Regional	yes	Beam radiation	no	medium	SCC	other	33	≤50	10
113673	0	Regional	no	Combination	yes	poor	SCC	other	33	≤50	11
126776	0	Regional	no	Combination	no	poor	SCC	other	33	≤50	19
128059	0	Localized	yes	Beam radiation	no	poor	SCC	other	33	≤50	8
131385	0	Regional	yes	Beam radiation	yes	poor	SCC	other	33	≤50	7
131748	0	Localized	yes	Beam radiation	no	poor	SCC	other	33	≤50	7
134205	0	Regional	no	Combination	no	poor	SCC	other	33	≤50	8
131284	0	Regional	yes	Beam radiation	yes	poor	SCC	other	33	≤50	10
78401	2	Localized	yes	Beam radiation	yes	poor	SCC	other	34	≤50	3
80289	2	Localized	yes	Beam radiation	yes	medium	ADC	other	34	≤50	7
82054	2	Localized	yes	Beam radiation	yes	poor	ASC	other	34	≤50	6
100420	0	Regional	no	Combination	no	medium	SCC	other	34	≤50	7
100418	0	Localized	yes	Beam radiation	yes	medium	SCC	other	34	≤50	8
107718	0	Regional	no	Combination	no	medium	SCC	other	34	≤50	9
108003	0	Regional	no	Combination	no	poor	SCC	other	34	≤50	9
123383	0	Localized	yes	Beam radiation	yes	medium	SCC	other	34	≤50	17
123076	0	Localized	yes	Beam radiation	yes	medium	SCC	other	34	≤50	17
125945	0	Localized	yes	Beam radiation	yes	poor	NE	other	34	≤50	8
128240	0	Localized	yes	Beam radiation	yes	poor	ADC	other	34	≤50	6
129801	0	Localized	yes	Beam radiation	no	poor	ADC	other	34	≤50	9
73082	2	Localized	yes	Beam radiation	no	poor	SCC	other	35	≤50	2
81851	2	Regional	no	Combination	yes	poor	SCC	other	35	≤50	8
82932	2	Localized	yes	Beam radiation	yes	poor	SCC	other	35	≤50	5
84048	2	Regional	yes	Beam radiation	yes	medium	ADC	other	35	≤50	6
87558	2	Localized	yes	Beam radiation	yes	poor	SCC	other	35	≤50	6
97459	0	Regional	no	Beam radiation	yes	poor	SCC	other	35	≤50	7
97989	0	Regional	no	Beam radiation	yes	poor	SCC	other	35	≤50	7
102411	0	Regional	no	Combination	yes	poor	SCC	other	35	≤50	7
105313	0	Regional	no	Combination	no	poor	SCC	other	35	≤50	8
105860	0	Localized	yes	Beam radiation	yes	medium	SCC	other	35	≤50	10
109477	0	Regional	yes	Beam radiation	no	medium	SCC	other	35	≤50	10
114799	0	Regional	yes	Combination	no	poor	SCC	other	35	≤50	11
114112	0	Distant	no	Combination	no	well	ADC	other	35	≤50	11
115461	0	Localized	yes	Beam radiation	yes	poor	SCC	other	35	≤50	12
120633	0	Localized	no	Combination	yes	medium	ADC	other	35	≤50	14
125482	0	Regional	no	Combination	yes	poor	SCC	other	35	≤50	18
129888	0	Regional	no	Combination	yes	poor	SCC	other	35	≤50	8
17133	0	Regional	no	Combination	yes	poor	SCC	other	35	≤50	9
132089	0	Regional	yes	Beam radiation	no	poor	ASC	other	35	≤50	8
131637	0	Localized	yes	Beam radiation	yes	poor	SCC	other	35	≤50	10
136055	0	Localized	no	Combination	no	medium	ADC	other	35	≤50	5
135732	0	Regional	yes	Beam radiation	yes	poor	ADC	other	35	≤50	5
90463	0	Regional	no	Beam radiation	yes	poor	SCC	other	36	≤50	5
91355	0	Regional	yes	Combination	yes	poor	SCC	other	36	≤50	5
96130	0	Regional	no	Beam radiation	no	medium	SCC	other	36	≤50	7
104641	0	Regional	no	Combination	yes	medium	SCC	other	36	≤50	8
112442	0	Localized	yes	Beam radiation	no	medium	SCC	other	36	≤50	10
112526	0	Distant	no	Combination	yes	poor	SCC	other	36	≤50	10
114727	0	Regional	no	Combination	no	medium	SCC	other	36	≤50	11
117901	0	Regional	no	Combination	yes	poor	SCC	other	36	≤50	13
120561	0	Regional	no	Combination	yes	medium	SCC	other	36	≤50	14
122370	0	Regional	yes	Combination	yes	medium	SCC	other	36	≤50	16
130950	0	Regional	no	Combination	yes	medium	SCC	other	36	≤50	6
130385	0	Localized	yes	Beam radiation	no	poor	SCC	other	36	≤50	8
194286	1	Regional	yes	Beam radiation	no	poor	SCC	other	37	≤50	13
79060	2	Localized	yes	Beam radiation	no	poor	SCC	other	37	≤50	4
80501	2	Regional	no	Combination	yes	poor	SCC	other	37	≤50	5
81573	2	Regional	no	Combination	yes	poor	ASC	other	37	≤50	3
81670	2	Localized	yes	Beam radiation	yes	poor	ADC	other	37	≤50	5
89076	0	Regional	no	Beam radiation	no	poor	SCC	other	37	≤50	5
94122	0	Localized	yes	Beam radiation	no	medium	ADC	other	37	≤50	6
101401	0	Localized	no	Combination	no	medium	SCC	other	37	≤50	7
94391	0	Distant	yes	Beam radiation	yes	poor	ADC	other	37	≤50	7
119674	0	Regional	no	Combination	yes	poor	ADC	other	37	≤50	14
122702	0	Localized	yes	Beam radiation	no	poor	SCC	other	37	≤50	17
129515	0	Regional	no	Combination	yes	poor	SCC	other	37	≤50	8
130584	0	Regional	no	Combination	yes	poor	SCC	other	37	≤50	6
130623	0	Regional	no	Combination	yes	medium	SCC	other	37	≤50	6
127347	0	Regional	no	Combination	yes	poor	SCC	other	37	≤50	7
127198	0	Localized	yes	Beam radiation	yes	medium	ADC	other	37	≤50	7
132300	0	Localized	yes	Beam radiation	no	poor	SCC	other	37	≤50	8
92973	0	Regional	no	Combination	yes	poor	SCC	other	37	≤50	5
40790	1	Distant	no	Combination	yes	poor	SCC	other	38	≤50	14
195693	1	Regional	no	Combination	yes	poor	SCC	other	38	≤50	19
62633	2	Regional	yes	Beam radiation	yes	poor	SCC	other	38	≤50	2
81317	2	Regional	no	brachytherapy	yes	poor	SCC	other	38	≤50	7
84079	2	Regional	no	brachytherapy	yes	poor	SCC	other	38	≤50	5
84787	2	Localized	yes	Beam radiation	no	medium	SCC	other	38	≤50	6
82837	2	Regional	yes	Beam radiation	yes	poor	NE	other	38	≤50	6
86829	2	Regional	no	Beam radiation	yes	poor	SCC	other	38	≤50	4
76606	0	Localized	yes	Beam radiation	yes	poor	ADC	other	38	≤50	5
100349	0	Localized	yes	Beam radiation	yes	poor	ASC	other	38	≤50	8
107449	0	Regional	no	Combination	yes	poor	ADC	other	38	≤50	9
107947	0	Regional	no	Combination	yes	poor	ADC	other	38	≤50	10
109809	0	Localized	yes	Beam radiation	no	poor	SCC	other	38	≤50	10
113214	0	Localized	yes	Beam radiation	no	poor	SCC	other	38	≤50	10
116535	0	Regional	no	Combination	no	poor	SCC	other	38	≤50	13
117125	0	Regional	no	Combination	no	poor	SCC	other	38	≤50	13
116543	0	Regional	yes	Beam radiation	no	poor	SCC	other	38	≤50	13
121846	0	Regional	yes	Beam radiation	no	poor	SCC	other	38	≤50	9
120376	0	Regional	yes	Beam radiation	yes	poor	ADC	other	38	≤50	15
123484	0	Regional	yes	Beam radiation	no	poor	SCC	other	38	≤50	17
129153	0	Regional	no	Combination	yes	poor	SCC	other	38	≤50	8
127628	0	Localized	yes	Beam radiation	yes	poor	SCC	other	38	≤50	8
131402	0	Localized	yes	Beam radiation	no	poor	ASC	other	38	≤50	7
134297	0	Regional	no	Combination	no	poor	SCC	other	38	≤50	8
79241	2	Regional	yes	Beam radiation	yes	poor	SCC	other	39	≤50	6
80033	2	Localized	yes	Beam radiation	yes	medium	ADC	other	39	≤50	7
76347	2	Localized	yes	Beam radiation	yes	poor	SCC	other	39	≤50	6
84904	2	Regional	yes	Beam radiation	yes	poor	SCC	other	39	≤50	6
104944	0	Localized	yes	Beam radiation	no	poor	SCC	other	39	≤50	8
97979	0	Localized	yes	Beam radiation	yes	poor	ADC	other	39	≤50	9
106926	0	Regional	no	Combination	yes	poor	SCC	other	39	≤50	9
106271	0	Localized	yes	Beam radiation	no	poor	SCC	other	39	≤50	9
111372	0	Localized	yes	Beam radiation	no	poor	SCC	other	39	≤50	10
108696	0	Localized	yes	Beam radiation	no	medium	SCC	other	39	≤50	10
116058	0	Localized	yes	Beam radiation	no	poor	SCC	other	39	≤50	13
115734	0	Regional	yes	Beam radiation	no	poor	SCC	other	39	≤50	13
115693	0	Localized	yes	Beam radiation	yes	poor	SCC	other	39	≤50	13
118149	0	Localized	yes	Beam radiation	yes	poor	SCC	other	39	≤50	14
118996	0	Localized	yes	Beam radiation	no	poor	SCC	other	39	≤50	14
121305	0	Localized	yes	Beam radiation	yes	medium	SCC	other	39	≤50	17
124462	0	Localized	yes	Beam radiation	yes	poor	SCC	other	39	≤50	7
130007	0	Localized	yes	Beam radiation	no	poor	ADC	other	39	≤50	9
132233	0	Regional	no	Combination	yes	poor	SCC	other	39	≤50	8
80748	2	Regional	no	brachytherapy	yes	poor	SCC	other	40	≤50	2
79882	2	Localized	yes	Beam radiation	no	poor	SCC	other	40	≤50	6
81089	2	Regional	yes	Beam radiation	yes	poor	ASC	other	40	≤50	8
84270	2	Regional	no	brachytherapy	yes	poor	SCC	other	40	≤50	6
85517	2	Regional	no	Combination	yes	medium	ADC	other	40	≤50	6
87483	2	Localized	yes	Beam radiation	yes	poor	SCC	other	40	≤50	6
86753	2	Localized	no	Beam radiation	no	poor	SCC	other	40	≤50	6
89779	0	Regional	yes	Beam radiation	no	well	ADC	other	40	≤50	5
95015	0	Regional	yes	Beam radiation	yes	poor	SCC	other	40	≤50	6
96030	0	Regional	yes	Beam radiation	no	poor	SCC	other	40	≤50	7
97700	0	Regional	yes	Beam radiation	no	medium	ADC	other	40	≤50	7
90144	0	Regional	yes	Beam radiation	yes	poor	NE	other	40	≤50	7
108377	0	Regional	no	Combination	no	medium	SCC	other	40	≤50	10
109298	0	Regional	yes	Beam radiation	yes	poor	SCC	other	40	≤50	10
110305	0	Regional	no	Combination	no	poor	SCC	other	40	≤50	10
109517	0	Localized	yes	Beam radiation	yes	poor	SCC	other	40	≤50	10
111853	0	Regional	yes	Beam radiation	no	poor	ASC	other	40	≤50	10
120765	0	Localized	yes	Beam radiation	yes	medium	SCC	other	40	≤50	5
124434	0	Regional	no	Combination	yes	medium	SCC	other	40	≤50	17
123703	0	Regional	yes	Beam radiation	no	poor	SCC	other	40	≤50	17
85163	0	Localized	no	Beam radiation	yes	poor	NE	other	40	≤50	18
123491	0	Localized	yes	Beam radiation	no	poor	SCC	other	40	≤50	18
124566	0	Regional	yes	Beam radiation	yes	medium	ADC	other	40	≤50	9
129432	0	Localized	yes	Beam radiation	yes	medium	ADC	other	40	≤50	8
136262	0	Localized	yes	Beam radiation	no	poor	ASC	other	40	≤50	5
72947	2	Regional	yes	Beam radiation	no	medium	SCC	other	41	≤50	1
71435	2	Regional	yes	Beam radiation	no	poor	SCC	other	41	≤50	2
81028	2	Regional	no	Combination	yes	poor	SCC	other	41	≤50	6
84342	2	Regional	no	brachytherapy	yes	poor	SCC	other	41	≤50	6
84680	2	Regional	no	brachytherapy	yes	poor	SCC	other	41	≤50	2
83307	2	Localized	yes	Beam radiation	yes	poor	ADC	other	41	≤50	6
83601	2	Localized	yes	Beam radiation	yes	poor	SCC	other	41	≤50	6
85139	2	Regional	no	brachytherapy	no	poor	SCC	other	41	≤50	6
88241	2	Regional	no	brachytherapy	yes	poor	SCC	other	41	≤50	6
92121	0	Regional	no	Beam radiation	no	poor	SCC	other	41	≤50	5
93449	0	Localized	yes	Beam radiation	yes	poor	SCC	other	41	≤50	6
96174	0	Localized	yes	Beam radiation	no	poor	SCC	other	41	≤50	7
101190	0	Regional	no	Combination	no	medium	SCC	other	41	≤50	7
103616	0	Regional	no	Combination	yes	poor	SCC	other	41	≤50	8
100338	0	Localized	yes	Beam radiation	yes	poor	SCC	other	41	≤50	8
102128	0	Distant	yes	Beam radiation	yes	poor	SCC	other	41	≤50	8
104114	0	Regional	no	Combination	yes	medium	SCC	other	41	≤50	8
105688	0	Regional	no	Combination	no	poor	SCC	other	41	≤50	8
107685	0	Localized	yes	Beam radiation	yes	poor	SCC	other	41	≤50	9
108635	0	Regional	no	Combination	yes	poor	SCC	other	41	≤50	10
110834	0	Regional	yes	Beam radiation	yes	poor	SCC	other	41	≤50	11
103945	0	Regional	yes	Beam radiation	yes	poor	SCC	other	41	≤50	11
113111	0	Regional	no	Combination	yes	poor	ADC	other	41	≤50	11
119123	0	Regional	no	Combination	no	poor	SCC	other	41	≤50	13
120446	0	Localized	yes	Beam radiation	no	medium	SCC	other	41	≤50	14
121385	0	Regional	no	Combination	yes	poor	SCC	other	41	≤50	9
121724	0	Localized	yes	Beam radiation	yes	poor	SCC	other	41	≤50	9
183329	1	Distant	no	Combination	yes	poor	SCC	other	42	≤50	8
74139	2	Regional	yes	Beam radiation	no	poor	SCC	other	42	≤50	2
79514	2	Regional	no	Beam radiation	yes	poor	SCC	other	42	≤50	4
79854	2	Regional	no	Combination	yes	poor	SCC	other	42	≤50	5
81531	2	Localized	yes	Beam radiation	yes	poor	SCC	other	42	≤50	7
81004	2	Regional	yes	Beam radiation	yes	well	SCC	other	42	≤50	7
83906	2	Regional	no	brachytherapy	no	medium	SCC	other	42	≤50	5
83917	2	Localized	no	Combination	no	poor	SCC	other	42	≤50	5
84498	2	Localized	yes	Beam radiation	no	poor	ADC	other	42	≤50	6
88350	2	Localized	yes	Beam radiation	no	poor	SCC	other	42	≤50	6
88609	2	Regional	no	Beam radiation	yes	poor	SCC	other	42	≤50	6
96551	0	Regional	yes	Beam radiation	no	poor	ADC	other	42	≤50	7
96965	0	Distant	no	Beam radiation	no	poor	SCC	other	42	≤50	7
97704	0	Regional	no	Beam radiation	yes	poor	SCC	other	42	≤50	7
100211	0	Regional	yes	Beam radiation	yes	well	ADC	other	42	≤50	8
104006	0	Regional	no	Combination	yes	poor	NE	other	42	≤50	8
108195	0	Localized	yes	Beam radiation	no	medium	ADC	other	42	≤50	10
110505	0	Regional	no	Combination	yes	poor	SCC	other	42	≤50	10
111979	0	Regional	no	Combination	no	poor	SCC	other	42	≤50	10
111555	0	Localized	yes	Beam radiation	no	medium	SCC	other	42	≤50	10
113115	0	Regional	no	Combination	no	medium	SCC	other	42	≤50	10
114667	0	Regional	no	Combination	no	poor	SCC	other	42	≤50	11
110873	0	Localized	yes	Beam radiation	yes	poor	SCC	other	42	≤50	13
120608	0	Regional	no	Combination	no	medium	SCC	other	42	≤50	14
113017	0	Regional	no	Combination	yes	poor	SCC	other	42	≤50	15
122971	0	Localized	yes	Beam radiation	no	poor	SCC	other	42	≤50	5
123040	0	Localized	yes	Beam radiation	yes	medium	SCC	other	42	≤50	17
125068	0	Regional	no	Combination	yes	medium	SCC	other	42	≤50	17
126544	0	Localized	no	Combination	no	medium	SCC	other	42	≤50	18
127499	0	Regional	no	Combination	yes	poor	SCC	other	42	≤50	8
128143	0	Regional	no	Combination	no	poor	SCC	other	42	≤50	8
124919	0	Localized	yes	Beam radiation	yes	poor	SCC	other	42	≤50	8
132154	0	Regional	yes	Beam radiation	yes	poor	ADC	other	42	≤50	7
133941	0	Regional	no	Combination	no	poor	SCC	other	42	≤50	8
134306	0	Regional	no	Combination	no	poor	SCC	other	42	≤50	8
26511	1	Distant	no	Combination	yes	poor	SCC	other	43	≤50	9
71804	2	Localized	yes	Beam radiation	no	poor	SCC	other	43	≤50	1
72612	2	Localized	yes	Beam radiation	yes	poor	ASC	other	43	≤50	1
80101	2	Regional	yes	Combination	no	poor	SCC	other	43	≤50	4
84450	2	Localized	no	Combination	yes	medium	ASC	other	43	≤50	6
83843	2	Regional	yes	Beam radiation	yes	poor	SCC	other	43	≤50	5
86088	2	Localized	no	brachytherapy	yes	medium	SCC	other	43	≤50	5
85038	2	Regional	yes	Beam radiation	yes	poor	NE	other	43	≤50	3
86290	2	Regional	yes	Beam radiation	yes	medium	ADC	other	43	≤50	6
89351	2	Regional	yes	Beam radiation	yes	poor	SCC	other	43	≤50	3
87629	2	Regional	no	Combination	yes	poor	SCC	other	43	≤50	5
90575	0	Regional	no	Beam radiation	no	poor	SCC	other	43	≤50	5
90898	0	Regional	no	Beam radiation	no	medium	SCC	other	43	≤50	5
92226	0	Regional	no	Beam radiation	yes	poor	SCC	other	43	≤50	5
92981	0	Localized	no	Combination	yes	medium	ADC	other	43	≤50	6
96205	0	Regional	yes	Beam radiation	yes	poor	SCC	other	43	≤50	7
97669	0	Localized	yes	Beam radiation	yes	poor	SCC	other	43	≤50	8
108079	0	Localized	yes	Beam radiation	yes	poor	SCC	other	43	≤50	10
110031	0	Regional	no	Combination	no	poor	SCC	other	43	≤50	10
108755	0	Regional	yes	Beam radiation	yes	poor	SCC	other	43	≤50	10
108931	0	Localized	yes	Beam radiation	yes	poor	SCC	other	43	≤50	10
109668	0	Regional	yes	Beam radiation	yes	poor	SCC	other	43	≤50	10
112569	0	Regional	no	Combination	yes	poor	SCC	other	43	≤50	10
114611	0	Regional	no	Combination	yes	medium	SCC	other	43	≤50	11
113748	0	Distant	no	Combination	yes	poor	SCC	other	43	≤50	13
116351	0	Distant	no	Combination	yes	poor	SCC	other	43	≤50	13
116657	0	Localized	yes	Beam radiation	no	poor	SCC	other	43	≤50	13
118323	0	Regional	no	Combination	no	poor	SCC	other	43	≤50	13
117302	0	Localized	yes	Beam radiation	no	poor	SCC	other	43	≤50	13
119350	0	Regional	yes	Combination	no	medium	SCC	other	43	≤50	14
120563	0	Regional	no	Combination	no	poor	SCC	other	43	≤50	14
123786	0	Localized	yes	Beam radiation	yes	medium	ADC	other	43	≤50	17
128157	0	Regional	no	Combination	yes	medium	SCC	other	43	≤50	8
125459	0	Regional	yes	Beam radiation	yes	medium	SCC	other	43	≤50	8
130011	0	Localized	yes	Beam radiation	yes	poor	ADC	other	43	≤50	9
129597	0	Localized	yes	Beam radiation	yes	poor	ADC	other	43	≤50	7
131418	0	Localized	yes	Beam radiation	yes	poor	ASC	other	43	≤50	7
133030	0	Localized	yes	Beam radiation	no	poor	SCC	other	43	≤50	8
133937	0	Localized	yes	Beam radiation	no	medium	SCC	other	43	≤50	8
135199	0	Regional	no	Combination	yes	poor	SCC	other	43	≤50	10
78016	2	Regional	yes	Beam radiation	no	poor	SCC	other	44	≤50	3
80355	2	Localized	yes	Beam radiation	no	poor	ADC	other	44	≤50	5
80794	2	Distant	no	Combination	yes	poor	SCC	other	44	≤50	2
80652	2	Localized	no	Beam radiation	yes	poor	SCC	other	44	≤50	5
81083	2	Regional	no	brachytherapy	yes	poor	SCC	other	44	≤50	6
81390	2	Regional	no	brachytherapy	yes	poor	SCC	other	44	≤50	7
81309	2	Regional	yes	Beam radiation	no	medium	ADC	other	44	≤50	9
82040	2	Regional	yes	Beam radiation	yes	poor	SCC	other	44	≤50	9
84490	2	Localized	yes	Beam radiation	yes	poor	SCC	other	44	≤50	6
84870	2	Regional	no	brachytherapy	yes	poor	ADC	other	44	≤50	4
84195	2	Regional	yes	Beam radiation	no	poor	SCC	other	44	≤50	6
85048	2	Localized	yes	Beam radiation	no	poor	SCC	other	44	≤50	6
57322	2	Regional	yes	Beam radiation	yes	poor	SCC	other	44	≤50	6
88417	2	Regional	no	Beam radiation	yes	medium	SCC	other	44	≤50	6
90891	0	Regional	no	Beam radiation	yes	poor	SCC	other	44	≤50	5
91223	0	Regional	yes	Combination	no	poor	SCC	other	44	≤50	5
92062	0	Regional	yes	Beam radiation	no	poor	SCC	other	44	≤50	5
92685	0	Regional	no	Beam radiation	no	poor	SCC	other	44	≤50	5
93479	0	Regional	no	Beam radiation	yes	medium	SCC	other	44	≤50	6
102611	0	Localized	yes	Combination	no	poor	SCC	other	44	≤50	8
102231	0	Localized	yes	Beam radiation	yes	medium	ADC	other	44	≤50	8
106131	0	Regional	no	Combination	yes	poor	SCC	other	44	≤50	9
107598	0	Regional	no	Combination	yes	poor	SCC	other	44	≤50	9
105014	0	Regional	yes	Beam radiation	yes	poor	NE	other	44	≤50	9
106167	0	Localized	yes	Beam radiation	yes	poor	SCC	other	44	≤50	10
108372	0	Localized	yes	Beam radiation	yes	poor	SCC	other	44	≤50	10
109444	0	Regional	yes	Beam radiation	yes	poor	SCC	other	44	≤50	10
115376	0	Regional	no	Combination	yes	medium	SCC	other	44	≤50	12
115398	0	Regional	no	Combination	yes	poor	SCC	other	44	≤50	12
115033	0	Localized	yes	Beam radiation	yes	poor	SCC	other	44	≤50	13
117976	0	Regional	no	Combination	no	poor	SCC	other	44	≤50	13
118192	0	Regional	no	Combination	no	poor	SCC	other	44	≤50	13
118583	0	Localized	yes	Beam radiation	no	poor	SCC	other	44	≤50	15
122506	0	Regional	no	Combination	yes	medium	SCC	other	44	≤50	16
122071	0	Regional	no	Combination	yes	medium	SCC	other	44	≤50	16
122423	0	Localized	yes	Beam radiation	yes	poor	ADC	other	44	≤50	17
128235	0	Regional	yes	Beam radiation	yes	medium	ADC	other	44	≤50	8
125999	0	Regional	yes	Beam radiation	yes	poor	SCC	other	44	≤50	8
133590	0	Regional	no	Combination	yes	poor	SCC	other	44	≤50	8
135532	0	Regional	no	Combination	yes	poor	SCC	other	44	≤50	10
133292	1	Regional	yes	Beam radiation	yes	poor	SCC	other	45	≤50	5
74790	2	Regional	yes	Beam radiation	yes	poor	SCC	other	45	≤50	2
77909	2	Regional	yes	Beam radiation	no	poor	SCC	other	45	≤50	4
79846	2	Regional	no	Combination	yes	medium	ADC	other	45	≤50	4
80208	2	Regional	no	brachytherapy	yes	poor	SCC	other	45	≤50	4
80645	2	Localized	yes	Beam radiation	yes	medium	ADC	other	45	≤50	5
75669	2	Regional	yes	Beam radiation	no	poor	SCC	other	45	≤50	6
85126	2	Regional	no	Combination	yes	poor	NE	other	45	≤50	6
81320	2	Localized	yes	Beam radiation	yes	poor	SCC	other	45	≤50	6
86164	2	Regional	no	Combination	yes	poor	SCC	other	45	≤50	6
90472	0	Regional	no	Beam radiation	yes	medium	SCC	other	45	≤50	5
90500	0	Regional	no	Combination	yes	poor	SCC	other	45	≤50	5
91663	0	Localized	no	Combination	yes	poor	SCC	other	45	≤50	5
92315	0	Regional	no	Beam radiation	yes	medium	SCC	other	45	≤50	5
93565	0	Regional	no	Beam radiation	no	poor	SCC	other	45	≤50	6
95290	0	Regional	no	Beam radiation	no	poor	SCC	other	45	≤50	7
95594	0	Regional	no	Beam radiation	no	poor	SCC	other	45	≤50	7
97260	0	Regional	no	Beam radiation	yes	poor	SCC	other	45	≤50	7
97570	0	Regional	no	Combination	no	poor	SCC	other	45	≤50	7
103009	0	Localized	yes	Beam radiation	yes	poor	SCC	other	45	≤50	8
106047	0	Regional	no	Combination	no	poor	SCC	other	45	≤50	9
106275	0	Regional	no	Combination	yes	poor	SCC	other	45	≤50	9
112762	0	Regional	no	Combination	yes	poor	SCC	other	45	≤50	10
111705	0	Regional	yes	Beam radiation	no	poor	SCC	other	45	≤50	10
105233	0	Regional	yes	Beam radiation	yes	poor	SCC	other	45	≤50	10
112912	0	Localized	yes	Beam radiation	no	poor	SCC	other	45	≤50	10
120472	0	Regional	no	Combination	yes	medium	SCC	other	45	≤50	14
121960	0	Regional	no	Combination	no	poor	SCC	other	45	≤50	16
122320	0	Regional	yes	Beam radiation	no	poor	SCC	other	45	≤50	5
121836	0	Regional	yes	Beam radiation	yes	poor	SCC	other	45	≤50	17
124511	0	Regional	no	Combination	yes	poor	ADC	other	45	≤50	17
123285	0	Localized	yes	Beam radiation	no	poor	SCC	other	45	≤50	17
126506	0	Regional	no	Combination	no	poor	SCC	other	45	≤50	18
125205	0	Regional	no	Combination	no	poor	SCC	other	45	≤50	18
124309	0	Regional	yes	Beam radiation	yes	poor	SCC	other	45	≤50	19
127068	0	Regional	yes	Beam radiation	no	poor	SCC	other	45	≤50	19
127532	0	Regional	no	Combination	yes	poor	SCC	other	45	≤50	7
126966	0	Regional	yes	Beam radiation	yes	poor	ADC	other	45	≤50	8
127601	0	Regional	yes	Beam radiation	yes	poor	SCC	other	45	≤50	8
129331	0	Regional	no	Combination	no	medium	SCC	other	45	≤50	8
121645	0	Regional	no	Combination	no	poor	SCC	other	45	≤50	6
128853	0	Localized	yes	Beam radiation	yes	poor	SCC	other	45	≤50	6
130149	0	Localized	yes	Beam radiation	yes	poor	SCC	other	45	≤50	8
130818	0	Localized	yes	Beam radiation	yes	poor	SCC	other	45	≤50	10
72569	2	Regional	yes	Beam radiation	no	poor	ADC	other	46	≤50	1
79591	2	Regional	no	Beam radiation	yes	poor	ASC	other	46	≤50	2
80664	2	Regional	no	Combination	yes	poor	SCC	other	46	≤50	5
81252	2	Regional	no	brachytherapy	no	poor	SCC	other	46	≤50	6
82008	2	Regional	yes	Beam radiation	no	poor	NE	other	46	≤50	6
84771	2	Regional	no	brachytherapy	yes	poor	SCC	other	46	≤50	6
84484	2	Regional	yes	Beam radiation	no	poor	SCC	other	46	≤50	6
85559	2	Localized	yes	Beam radiation	yes	poor	ASC	other	46	≤50	6
86631	2	Regional	no	Combination	no	poor	SCC	other	46	≤50	6
86205	2	Regional	no	Combination	yes	medium	SCC	other	46	≤50	6
90919	0	Distant	no	Beam radiation	no	poor	SCC	other	46	≤50	5
94213	0	Regional	no	Combination	no	poor	SCC	other	46	≤50	6
96471	0	Regional	no	Beam radiation	no	poor	SCC	other	46	≤50	7
97943	0	Regional	yes	Beam radiation	yes	poor	SCC	other	46	≤50	7
101517	0	Regional	no	Combination	yes	poor	SCC	other	46	≤50	7
97554	0	Regional	yes	Beam radiation	yes	medium	SCC	other	46	≤50	8
101641	0	Localized	yes	Beam radiation	no	medium	SCC	other	46	≤50	8
104169	0	Regional	no	Combination	yes	poor	ADC	other	46	≤50	8
104512	0	Localized	yes	Beam radiation	yes	poor	SCC	other	46	≤50	8
105468	0	Localized	yes	Beam radiation	no	well	ADC	other	46	≤50	9
86657	0	Regional	yes	Beam radiation	yes	poor	ADC	other	46	≤50	9
105850	0	Regional	yes	Beam radiation	no	poor	SCC	other	46	≤50	9
107891	0	Regional	no	Combination	no	poor	SCC	other	46	≤50	9
108571	0	Regional	yes	Beam radiation	yes	poor	SCC	other	46	≤50	10
107303	0	Regional	no	Combination	yes	medium	SCC	other	46	≤50	10
107911	0	Localized	yes	Beam radiation	no	poor	SCC	other	46	≤50	10
109960	0	Regional	no	Combination	no	poor	SCC	other	46	≤50	10
108766	0	Regional	yes	Beam radiation	yes	medium	SCC	other	46	≤50	10
111617	0	Regional	yes	Beam radiation	yes	poor	SCC	other	46	≤50	10
108964	0	Localized	yes	Beam radiation	yes	poor	SCC	other	46	≤50	10
110794	0	Regional	no	Combination	yes	well	ADC	other	46	≤50	10
113663	0	Distant	no	Combination	yes	poor	SCC	other	46	≤50	10
113900	0	Regional	no	Combination	no	poor	SCC	other	46	≤50	10
111151	0	Regional	yes	Beam radiation	yes	poor	SCC	other	46	≤50	11
113241	0	Localized	yes	Beam radiation	no	poor	SCC	other	46	≤50	12
116095	0	Regional	no	Combination	no	poor	SCC	other	46	≤50	13
117712	0	Regional	no	Combination	no	poor	SCC	other	46	≤50	13
118221	0	Regional	no	Combination	no	medium	SCC	other	46	≤50	13
118811	0	Distant	no	Combination	yes	poor	SCC	other	46	≤50	13
119461	0	Regional	no	Combination	yes	medium	SCC	other	46	≤50	14
119617	0	Regional	no	Combination	yes	medium	SCC	other	46	≤50	14
121697	0	Regional	no	Combination	no	poor	SCC	other	46	≤50	9
121847	0	Regional	no	Combination	no	medium	SCC	other	46	≤50	9
121753	0	Localized	yes	Beam radiation	no	poor	SCC	other	46	≤50	15
123255	0	Regional	no	Combination	no	poor	SCC	other	46	≤50	5
125631	0	Regional	no	Combination	yes	poor	SCC	other	46	≤50	17
126707	0	Regional	no	Combination	no	poor	SCC	other	46	≤50	18
128223	0	Regional	yes	Combination	no	poor	ASC	other	46	≤50	8
129306	0	Distant	no	Combination	no	medium	ADC	other	46	≤50	8
127625	0	Regional	no	Combination	yes	poor	SCC	other	46	≤50	8
128079	0	Localized	yes	Beam radiation	yes	poor	SCC	other	46	≤50	8
131099	0	Localized	yes	Beam radiation	yes	medium	SCC	other	46	≤50	9
131814	0	Regional	no	Combination	yes	poor	SCC	other	46	≤50	9
131512	0	Regional	no	Combination	yes	poor	SCC	other	46	≤50	9
131960	0	Regional	no	Combination	yes	poor	SCC	other	46	≤50	7
133807	0	Regional	yes	Combination	yes	poor	SCC	other	46	≤50	8
129691	0	Regional	yes	Beam radiation	yes	poor	SCC	other	46	≤50	8
134725	0	Regional	no	Combination	yes	medium	SCC	other	46	≤50	8
73355	2	Regional	no	brachytherapy	yes	poor	SCC	other	47	≤50	5
81093	2	Distant	no	brachytherapy	yes	poor	SCC	other	47	≤50	6
84910	2	Regional	no	Beam radiation	no	poor	SCC	other	47	≤50	6
86657	2	Regional	no	Combination	yes	poor	ADC	other	47	≤50	6
87208	2	Regional	no	Combination	no	medium	SCC	other	47	≤50	6
87328	2	Regional	no	Combination	yes	poor	SCC	other	47	≤50	2
87363	2	Regional	no	Combination	no	medium	SCC	other	47	≤50	6
87694	2	Regional	no	Beam radiation	no	poor	SCC	other	47	≤50	6
87789	2	Regional	yes	Beam radiation	no	poor	ASC	other	47	≤50	6
89932	0	Regional	no	Beam radiation	yes	poor	SCC	other	47	≤50	5
90748	0	Localized	no	Beam radiation	yes	poor	SCC	other	47	≤50	5
91135	0	Regional	no	Combination	yes	poor	ASC	other	47	≤50	5
92422	0	Regional	no	Beam radiation	yes	medium	SCC	other	47	≤50	5
92446	0	Regional	no	Beam radiation	yes	poor	SCC	other	47	≤50	5
93039	0	Distant	yes	Beam radiation	yes	poor	SCC	other	47	≤50	6
95067	0	Regional	no	Beam radiation	no	poor	SCC	other	47	≤50	6
97573	0	Regional	no	Beam radiation	yes	poor	SCC	other	47	≤50	7
101610	0	Regional	no	Combination	yes	poor	SCC	other	47	≤50	7
97690	0	Regional	yes	Beam radiation	no	poor	ASC	other	47	≤50	7
102526	0	Regional	no	Beam radiation	no	medium	SCC	other	47	≤50	7
102784	0	Distant	no	Combination	yes	poor	SCC	other	47	≤50	8
103241	0	Localized	yes	Beam radiation	no	poor	SCC	other	47	≤50	8
103280	0	Regional	yes	Beam radiation	yes	medium	SCC	other	47	≤50	8
101720	0	Regional	yes	Beam radiation	yes	poor	ASC	other	47	≤50	8
103534	0	Localized	yes	Beam radiation	yes	poor	SCC	other	47	≤50	8
102227	0	Localized	yes	Beam radiation	no	poor	SCC	other	47	≤50	8
104967	0	Regional	no	Combination	yes	poor	SCC	other	47	≤50	8
103719	0	Localized	yes	Beam radiation	yes	poor	SCC	other	47	≤50	9
107254	0	Regional	no	Combination	yes	poor	SCC	other	47	≤50	9
110177	0	Regional	no	Combination	yes	medium	SCC	other	47	≤50	10
108009	0	Localized	yes	Beam radiation	yes	poor	SCC	other	47	≤50	10
110832	0	Regional	no	Combination	no	poor	SCC	other	47	≤50	10
112552	0	Regional	yes	Beam radiation	no	medium	SCC	other	47	≤50	10
113491	0	Localized	yes	Beam radiation	yes	poor	SCC	other	47	≤50	11
114120	0	Regional	no	Combination	yes	poor	SCC	other	47	≤50	11
114154	0	Regional	no	Combination	no	poor	SCC	other	47	≤50	11
115640	0	Regional	no	Combination	no	poor	SCC	other	47	≤50	13
110844	0	Regional	yes	Beam radiation	yes	poor	SCC	other	47	≤50	13
117694	0	Regional	no	Combination	no	medium	SCC	other	47	≤50	13
118829	0	Regional	no	Combination	yes	medium	SCC	other	47	≤50	14
120924	0	Regional	no	Combination	no	poor	ADC	other	47	≤50	15
119208	0	Localized	yes	Beam radiation	no	poor	SCC	other	47	≤50	5
125570	0	Regional	no	Combination	no	poor	SCC	other	47	≤50	17
127402	0	Regional	no	Combination	yes	medium	SCC	other	47	≤50	7
127083	0	Regional	no	Combination	yes	poor	SCC	other	47	≤50	7
128131	0	Regional	no	Combination	yes	poor	SCC	other	47	≤50	8
127897	0	Regional	no	Combination	yes	poor	SCC	other	47	≤50	8
128164	0	Regional	no	Combination	yes	poor	SCC	other	47	≤50	8
129677	0	Regional	no	Combination	yes	medium	SCC	other	47	≤50	8
128888	0	Regional	yes	Beam radiation	yes	poor	SCC	other	47	≤50	9
128552	0	Localized	yes	Beam radiation	no	poor	SCC	other	47	≤50	7
133938	0	Regional	no	Combination	yes	poor	SCC	other	47	≤50	8
134471	0	Regional	no	Combination	no	poor	SCC	other	47	≤50	8
45134	1	Distant	no	Combination	yes	poor	SCC	other	48	≤50	7
168290	1	Regional	yes	Beam radiation	yes	poor	SCC	other	48	≤50	5
72074	2	Regional	yes	Beam radiation	no	poor	SCC	other	48	≤50	1
79618	2	Regional	no	Combination	yes	poor	SCC	other	48	≤50	3
80449	2	Distant	no	Combination	yes	poor	SCC	other	48	≤50	5
80657	2	Regional	yes	Beam radiation	no	medium	SCC	other	48	≤50	5
80522	2	Regional	yes	Beam radiation	yes	poor	ASC	other	48	≤50	6
81472	2	Regional	no	brachytherapy	no	poor	SCC	other	48	≤50	7
83674	2	Regional	no	brachytherapy	no	poor	SCC	other	48	≤50	5
83913	2	Regional	no	brachytherapy	yes	poor	SCC	other	48	≤50	5
84279	2	Distant	no	Combination	yes	poor	SCC	other	48	≤50	4
84529	2	Regional	no	brachytherapy	no	poor	SCC	other	48	≤50	6
85099	2	Regional	no	Combination	yes	poor	SCC	other	48	≤50	6
88187	2	Regional	no	Beam radiation	yes	poor	SCC	other	48	≤50	6
89955	0	Regional	no	Beam radiation	yes	poor	SCC	other	48	≤50	5
91148	0	Regional	no	Beam radiation	no	poor	SCC	other	48	≤50	5
91811	0	Regional	no	Beam radiation	no	poor	SCC	other	48	≤50	5
92368	0	Regional	no	Beam radiation	no	poor	SCC	other	48	≤50	5
92378	0	Regional	no	Combination	yes	poor	SCC	other	48	≤50	5
92566	0	Regional	no	Beam radiation	no	poor	SCC	other	48	≤50	5
94127	0	Localized	yes	Beam radiation	no	medium	SCC	other	48	≤50	6
97249	0	Localized	yes	Beam radiation	no	poor	SCC	other	48	≤50	7
97737	0	Localized	yes	Beam radiation	yes	poor	SCC	other	48	≤50	7
97970	0	Regional	no	Beam radiation	yes	poor	SCC	other	48	≤50	7
97970	0	Regional	no	Combination	yes	poor	SCC	other	48	≤50	7
100440	0	Localized	yes	Beam radiation	no	medium	ASC	other	48	≤50	8
101728	0	Regional	yes	Beam radiation	no	poor	SCC	other	48	≤50	8
102763	0	Localized	yes	Beam radiation	no	medium	SCC	other	48	≤50	8
104836	0	Regional	no	Combination	no	poor	ADC	other	48	≤50	8
105862	0	Regional	no	Combination	yes	medium	SCC	other	48	≤50	8
106164	0	Regional	no	Combination	yes	poor	SCC	other	48	≤50	9
107133	0	Regional	no	Combination	yes	medium	SCC	other	48	≤50	9
107782	0	Regional	no	Combination	no	poor	SCC	other	48	≤50	9
107894	0	Regional	no	Combination	yes	poor	SCC	other	48	≤50	9
107844	0	Regional	no	Combination	yes	poor	SCC	other	48	≤50	10
108994	0	Regional	no	Combination	yes	poor	SCC	other	48	≤50	10
110335	0	Regional	no	Combination	no	medium	ADC	other	48	≤50	10
111904	0	Localized	yes	Beam radiation	yes	poor	SCC	other	48	≤50	11
113081	0	Localized	yes	Beam radiation	no	poor	ASC	other	48	≤50	11
113474	0	Localized	yes	Beam radiation	no	poor	SCC	other	48	≤50	11
113892	0	Regional	no	Combination	yes	poor	SCC	other	48	≤50	11
114845	0	Regional	no	Combination	yes	poor	SCC	other	48	≤50	11
115835	0	Regional	no	Combination	no	medium	SCC	other	48	≤50	13
116382	0	Regional	no	Combination	yes	poor	SCC	other	48	≤50	13
116760	0	Regional	no	Combination	yes	poor	SCC	other	48	≤50	13
116779	0	Regional	no	Combination	yes	medium	SCC	other	48	≤50	13
117770	0	Regional	no	Combination	no	poor	SCC	other	48	≤50	13
117855	0	Regional	no	Combination	no	poor	SCC	other	48	≤50	13
118696	0	Localized	yes	Beam radiation	yes	poor	SCC	other	48	≤50	14
120956	0	Regional	no	Combination	no	poor	SCC	other	48	≤50	15
122514	0	Regional	no	Combination	yes	medium	SCC	other	48	≤50	16
122679	0	Regional	no	Combination	no	medium	SCC	other	48	≤50	16
121656	0	Regional	yes	Beam radiation	no	medium	SCC	other	48	≤50	5
124423	0	Localized	yes	Beam radiation	no	poor	SCC	other	48	≤50	17
125519	0	Regional	no	Combination	no	poor	SCC	other	48	≤50	17
124401	0	Regional	yes	Beam radiation	yes	poor	ASC	other	48	≤50	17
127072	0	Regional	no	Combination	yes	medium	SCC	other	48	≤50	19
121329	0	Localized	yes	Beam radiation	yes	medium	SCC	other	48	≤50	7
127483	0	Distant	no	Combination	yes	poor	ASC	other	48	≤50	7
125614	0	Regional	no	Combination	yes	poor	SCC	other	48	≤50	8
130864	0	Regional	no	Combination	yes	poor	SCC	other	48	≤50	6
130519	0	Regional	no	Combination	no	poor	SCC	other	48	≤50	9
130383	0	Regional	no	Combination	yes	poor	SCC	other	48	≤50	9
131416	0	Regional	no	Combination	yes	poor	SCC	other	48	≤50	9
132570	0	Regional	no	Combination	yes	poor	ADC	other	48	≤50	7
131016	0	Regional	yes	Beam radiation	yes	poor	ADC	other	48	≤50	7
130757	0	Regional	yes	Beam radiation	yes	poor	SCC	other	48	≤50	8
132382	0	Localized	yes	Beam radiation	no	poor	SCC	other	48	≤50	8
134234	0	Regional	no	Combination	yes	poor	SCC	other	48	≤50	8
134389	0	Regional	no	Combination	yes	poor	SCC	other	48	≤50	8
129873	0	Regional	yes	Beam radiation	yes	poor	SCC	other	48	≤50	10
136000	0	Regional	no	Combination	yes	poor	SCC	other	48	≤50	5
53831	1	Distant	yes	Combination	yes	poor	ADC	other	49	≤50	6
134611	1	Localized	yes	Beam radiation	yes	medium	SCC	other	49	≤50	12
66308	2	Regional	no	Combination	no	medium	SCC	other	49	≤50	1
73813	2	Regional	yes	Beam radiation	no	poor	ADC	other	49	≤50	1
78579	2	Regional	yes	Beam radiation	yes	medium	SCC	other	49	≤50	2
79850	2	Regional	yes	Beam radiation	no	poor	SCC	other	49	≤50	2
81607	2	Regional	no	brachytherapy	no	medium	SCC	other	49	≤50	3
80946	2	Regional	yes	Beam radiation	yes	poor	SCC	other	49	≤50	3
81943	2	Regional	no	brachytherapy	yes	poor	SCC	other	49	≤50	7
82565	2	Regional	no	brachytherapy	no	poor	SCC	other	49	≤50	3
82588	2	Regional	no	brachytherapy	yes	poor	SCC	other	49	≤50	3
72982	2	Distant	no	Combination	yes	poor	SCC	other	49	≤50	7
83686	2	Localized	yes	Beam radiation	yes	poor	SCC	other	49	≤50	5
82992	2	Regional	no	brachytherapy	yes	poor	SCC	other	49	≤50	5
50655	2	Regional	no	brachytherapy	no	poor	SCC	other	49	≤50	4
81861	2	Regional	yes	Beam radiation	yes	poor	ASC	other	49	≤50	6
82708	2	Regional	yes	Beam radiation	yes	poor	ADC	other	49	≤50	6
84249	2	Regional	yes	Beam radiation	yes	poor	ASC	other	49	≤50	6
86708	2	Regional	no	Combination	yes	poor	ADC	other	49	≤50	6
88211	2	Regional	no	Beam radiation	yes	poor	SCC	other	49	≤50	6
87817	2	Localized	no	Beam radiation	yes	poor	SCC	other	49	≤50	6
88681	2	Regional	no	Beam radiation	no	medium	SCC	other	49	≤50	6
88995	2	Regional	no	Beam radiation	yes	medium	ADC	other	49	≤50	8
88313	2	Regional	yes	Beam radiation	yes	poor	SCC	other	49	≤50	3
89760	0	Regional	no	Beam radiation	no	well	SCC	other	49	≤50	5
93744	0	Regional	no	Beam radiation	yes	poor	SCC	other	49	≤50	6
95078	0	Regional	no	Beam radiation	yes	poor	SCC	other	49	≤50	6
97044	0	Regional	no	Beam radiation	yes	poor	SCC	other	49	≤50	7
97721	0	Regional	no	Beam radiation	yes	poor	SCC	other	49	≤50	7
100619	0	Regional	no	Combination	yes	poor	SCC	other	49	≤50	7
101413	0	Regional	no	Combination	yes	poor	SCC	other	49	≤50	7
101460	0	Regional	no	Combination	no	medium	SCC	other	49	≤50	7
101212	0	Regional	no	Beam radiation	no	medium	SCC	other	49	≤50	7
97305	0	Regional	yes	Beam radiation	no	medium	SCC	other	49	≤50	7
104292	0	Regional	no	Combination	yes	medium	SCC	other	49	≤50	8
104652	0	Regional	no	Combination	yes	poor	SCC	other	49	≤50	8
106256	0	Regional	no	Combination	no	poor	SCC	other	49	≤50	9
92368	0	Regional	no	Combination	yes	poor	SCC	other	49	≤50	9
104426	0	Localized	yes	Beam radiation	yes	poor	SCC	other	49	≤50	9
106704	0	Regional	no	Combination	yes	poor	ASC	other	49	≤50	9
106170	0	Regional	yes	Beam radiation	yes	poor	SCC	other	49	≤50	9
107694	0	Regional	no	Combination	no	poor	SCC	other	49	≤50	10
108758	0	Regional	no	Combination	yes	poor	SCC	other	49	≤50	10
107067	0	Regional	yes	Beam radiation	yes	medium	SCC	other	49	≤50	10
107085	0	Regional	yes	Beam radiation	yes	poor	SCC	other	49	≤50	10
109848	0	Regional	no	Combination	yes	poor	SCC	other	49	≤50	10
110111	0	Regional	no	Combination	no	poor	ASC	other	49	≤50	10
110175	0	Regional	no	Combination	yes	poor	SCC	other	49	≤50	10
109192	0	Localized	yes	Beam radiation	yes	poor	ADC	other	49	≤50	10
112188	0	Regional	no	Combination	no	poor	SCC	other	49	≤50	10
110860	0	Regional	yes	Beam radiation	yes	poor	ADC	other	49	≤50	10
107081	0	Regional	yes	Beam radiation	yes	poor	ASC	other	49	≤50	10
113417	0	Regional	no	Combination	no	poor	SCC	other	49	≤50	10
111798	0	Regional	yes	Beam radiation	yes	poor	SCC	other	49	≤50	10
113797	0	Localized	no	Combination	no	poor	SCC	other	49	≤50	10
115728	0	Regional	no	Combination	yes	medium	SCC	other	49	≤50	12
112533	0	Localized	yes	Beam radiation	yes	poor	SCC	other	49	≤50	13
119149	0	Regional	no	Combination	yes	poor	ADC	other	49	≤50	13
119760	0	Regional	no	Combination	yes	medium	SCC	other	49	≤50	14
120844	0	Distant	no	Combination	no	poor	SCC	other	49	≤50	15
122473	0	Localized	no	Combination	no	poor	SCC	other	49	≤50	5
122206	0	Regional	yes	Beam radiation	yes	medium	SCC	other	49	≤50	17
126262	0	Regional	no	Combination	yes	poor	SCC	other	49	≤50	18
127351	0	Regional	no	Combination	yes	poor	SCC	other	49	≤50	7
125714	0	Regional	yes	Beam radiation	yes	poor	SCC	other	49	≤50	7
124908	0	Regional	yes	Beam radiation	yes	poor	SCC	other	49	≤50	7
123656	0	Localized	yes	Beam radiation	yes	poor	SCC	other	49	≤50	8
127820	0	Localized	yes	Beam radiation	no	poor	SCC	other	49	≤50	8
129975	0	Regional	no	Combination	yes	medium	SCC	other	49	≤50	8
130583	0	Regional	no	Combination	no	poor	SCC	other	49	≤50	6
161014	1	Distant	no	Combination	yes	medium	SCC	other	50	≤50	9
106914	1	Localized	yes	Beam radiation	yes	poor	SCC	other	50	≤50	7
70709	2	Regional	yes	Beam radiation	yes	poor	ADC	other	50	≤50	1
74770	2	Localized	yes	Beam radiation	yes	poor	SCC	other	50	≤50	2
81215	2	Regional	no	brachytherapy	no	poor	SCC	other	50	≤50	2
81944	2	Regional	yes	Beam radiation	yes	poor	ADC	other	50	≤50	9
82340	2	Regional	yes	Beam radiation	yes	poor	SCC	other	50	≤50	5
84026	2	Regional	no	brachytherapy	yes	poor	SCC	other	50	≤50	5
84613	2	Regional	no	brachytherapy	yes	poor	SCC	other	50	≤50	6
86881	2	Regional	no	Combination	yes	poor	SCC	other	50	≤50	6
87842	2	Regional	no	Combination	yes	poor	SCC	other	50	≤50	6
51697	2	Distant	no	Beam radiation	no	poor	SCC	other	50	≤50	6
85157	2	Regional	yes	Beam radiation	yes	poor	SCC	other	50	≤50	2
89377	2	Regional	no	Beam radiation	yes	poor	SCC	other	50	≤50	3
89403	2	Regional	no	Beam radiation	no	well	SCC	other	50	≤50	3
89950	0	Regional	no	Beam radiation	no	poor	SCC	other	50	≤50	5
90554	0	Regional	no	Combination	no	poor	SCC	other	50	≤50	5
91593	0	Regional	no	Beam radiation	no	poor	SCC	other	50	≤50	5
92099	0	Regional	no	Combination	yes	poor	SCC	other	50	≤50	5
93711	0	Localized	yes	Beam radiation	no	poor	SCC	other	50	≤50	6
95755	0	Regional	no	Beam radiation	yes	poor	SCC	other	50	≤50	7
95878	0	Regional	yes	Beam radiation	no	poor	SCC	other	50	≤50	7
97760	0	Regional	no	Beam radiation	no	medium	SCC	other	50	≤50	7
100193	0	Regional	no	Combination	no	medium	SCC	other	50	≤50	7
97674	0	Regional	yes	Beam radiation	no	poor	ADC	other	50	≤50	7
97793	0	Regional	yes	Beam radiation	yes	poor	ADC	other	50	≤50	7
97044	0	Regional	yes	Beam radiation	yes	poor	SCC	other	50	≤50	8
101196	0	Regional	yes	Beam radiation	yes	poor	SCC	other	50	≤50	8
103950	0	Regional	no	Combination	no	medium	SCC	other	50	≤50	8
101194	0	Localized	yes	Beam radiation	yes	poor	ADC	other	50	≤50	8
103568	0	Regional	no	Combination	yes	poor	SCC	other	50	≤50	8
103714	0	Regional	yes	Beam radiation	no	poor	ADC	other	50	≤50	9
107201	0	Regional	no	Combination	no	poor	SCC	other	50	≤50	9
107512	0	Regional	no	Combination	no	poor	SCC	other	50	≤50	9
109357	0	Regional	no	Combination	yes	poor	SCC	other	50	≤50	10
106914	0	Localized	yes	Beam radiation	yes	poor	SCC	other	50	≤50	10
110763	0	Regional	no	Combination	no	poor	SCC	other	50	≤50	10
111640	0	Regional	no	Combination	no	poor	SCC	other	50	≤50	10
112516	0	Localized	no	Combination	no	poor	SCC	other	50	≤50	10
112907	0	Regional	yes	Beam radiation	no	poor	SCC	other	50	≤50	10
115065	0	Regional	no	Combination	no	medium	SCC	other	50	≤50	11
114455	0	Localized	no	Combination	no	poor	ASC	other	50	≤50	12
114875	0	Regional	yes	Beam radiation	yes	poor	SCC	other	50	≤50	13
117604	0	Localized	yes	Beam radiation	no	poor	SCC	other	50	≤50	13
117893	0	Localized	yes	Beam radiation	yes	well	ADC	other	50	≤50	13
58161	0	Regional	no	Combination	yes	medium	SCC	other	50	≤50	13
118491	0	Localized	yes	Beam radiation	yes	poor	ADC	other	50	≤50	14
120554	0	Distant	no	Combination	yes	poor	SCC	other	50	≤50	14
121113	0	Regional	no	Combination	no	poor	SCC	other	50	≤50	15
121327	0	Regional	no	Combination	yes	medium	SCC	other	50	≤50	15
121458	0	Regional	no	Combination	yes	poor	ASC	other	50	≤50	9
121735	0	Regional	no	Combination	yes	medium	SCC	other	50	≤50	9
121199	0	Regional	no	Beam radiation	no	medium	SCC	other	50	≤50	16
122557	0	Regional	no	Combination	yes	medium	SCC	other	50	≤50	16
122663	0	Regional	no	Combination	yes	medium	SCC	other	50	≤50	16
123489	0	Regional	no	Combination	yes	poor	SCC	other	50	≤50	5
123413	0	Localized	yes	Beam radiation	no	poor	SCC	other	50	≤50	17
124545	0	Localized	yes	Beam radiation	no	poor	SCC	other	50	≤50	17
125252	0	Regional	no	Combination	yes	medium	SCC	other	50	≤50	17
129409	0	Regional	no	Combination	yes	poor	ASC	other	50	≤50	8
129359	0	Regional	no	Combination	no	poor	SCC	other	50	≤50	8
130548	0	Regional	no	Combination	no	poor	SCC	other	50	≤50	8
131439	0	Regional	yes	Beam radiation	no	poor	SCC	other	50	≤50	7
131761	0	Localized	yes	Beam radiation	no	poor	ADC	other	50	≤50	7
126078	0	Regional	yes	Beam radiation	yes	poor	SCC	other	50	≤50	7
132358	0	Regional	yes	Combination	yes	medium	SCC	other	50	≤50	8
133172	0	Regional	no	Combination	no	medium	SCC	other	50	≤50	8
128784	0	Regional	yes	Beam radiation	yes	poor	SCC	other	50	≤50	8
133767	0	Regional	no	Combination	yes	medium	SCC	other	50	≤50	8
131763	0	Regional	yes	Beam radiation	yes	medium	SCC	other	50	≤50	8
136383	0	Regional	no	Combination	no	medium	SCC	other	50	≤50	5
133273	1	Regional	yes	Combination	yes	poor	SCC	other	51	>50	5
93948	1	Regional	yes	Beam radiation	yes	medium	SCC	other	51	>50	8
75738	2	Regional	yes	Beam radiation	yes	poor	SCC	other	51	>50	3
80715	2	Regional	no	Combination	no	poor	SCC	other	51	>50	5
64921	2	Regional	no	brachytherapy	no	poor	SCC	other	51	>50	8
82239	2	Regional	yes	Beam radiation	no	poor	SCC	other	51	>50	8
78894	2	Regional	yes	Beam radiation	yes	poor	SCC	other	51	>50	8
83508	2	Regional	no	brachytherapy	yes	poor	SCC	other	51	>50	6
81830	2	Regional	no	brachytherapy	yes	poor	SCC	other	51	>50	9
84980	2	Regional	no	brachytherapy	yes	poor	SCC	other	51	>50	6
84281	2	Localized	no	brachytherapy	yes	poor	SCC	other	51	>50	5
85986	2	Regional	no	Combination	yes	medium	SCC	other	51	>50	6
86855	2	Localized	yes	Beam radiation	yes	poor	SCC	other	51	>50	6
91443	0	Regional	no	Beam radiation	yes	poor	SCC	other	51	>50	5
88066	0	Regional	yes	Beam radiation	yes	poor	SCC	other	51	>50	5
92955	0	Distant	no	Beam radiation	no	poor	ADC	other	51	>50	6
92992	0	Regional	yes	Beam radiation	yes	poor	SCC	other	51	>50	6
93585	0	Regional	no	Beam radiation	no	medium	SCC	other	51	>50	6
93709	0	Regional	no	Beam radiation	no	medium	SCC	other	51	>50	6
94446	0	Regional	no	Beam radiation	no	poor	SCC	other	51	>50	6
94681	0	Regional	no	Beam radiation	no	poor	SCC	other	51	>50	6
96336	0	Regional	no	Beam radiation	yes	poor	SCC	other	51	>50	7
96947	0	Regional	no	Beam radiation	yes	poor	SCC	other	51	>50	7
102236	0	Regional	no	Combination	yes	poor	SCC	other	51	>50	7
101239	0	Regional	yes	Beam radiation	yes	poor	SCC	other	51	>50	7
101759	0	Localized	yes	Beam radiation	yes	medium	SCC	other	51	>50	7
103617	0	Regional	no	Combination	yes	poor	SCC	other	51	>50	8
101787	0	Regional	yes	Beam radiation	yes	medium	SCC	other	51	>50	8
104510	0	Regional	no	Combination	yes	medium	SCC	other	51	>50	8
104544	0	Localized	yes	Beam radiation	no	poor	SCC	other	51	>50	8
105088	0	Localized	yes	Beam radiation	yes	poor	SCC	other	51	>50	9
106895	0	Regional	no	Combination	yes	poor	SCC	other	51	>50	9
107680	0	Regional	no	Combination	yes	poor	SCC	other	51	>50	9
103497	0	Regional	no	Combination	yes	medium	SCC	other	51	>50	9
108010	0	Regional	no	Combination	yes	poor	SCC	other	51	>50	9
108219	0	Regional	no	Combination	yes	poor	SCC	other	51	>50	10
107322	0	Localized	yes	Beam radiation	no	poor	SCC	other	51	>50	10
108055	0	Regional	no	Combination	no	poor	SCC	other	51	>50	10
108422	0	Regional	no	Combination	yes	poor	SCC	other	51	>50	10
110896	0	Regional	no	Combination	no	poor	SCC	other	51	>50	10
111638	0	Regional	no	Combination	no	medium	SCC	other	51	>50	10
111909	0	Regional	no	Combination	no	poor	SCC	other	51	>50	10
114185	0	Regional	no	Combination	no	poor	SCC	other	51	>50	11
112678	0	Localized	no	Combination	no	poor	SCC	other	51	>50	11
114431	0	Regional	no	Combination	no	poor	SCC	other	51	>50	11
114460	0	Regional	no	Combination	yes	poor	SCC	other	51	>50	11
113090	0	Regional	yes	Beam radiation	yes	poor	SCC	other	51	>50	11
115224	0	Regional	no	Combination	yes	poor	SCC	other	51	>50	12
113392	0	Regional	yes	Beam radiation	yes	medium	SCC	other	51	>50	13
114888	0	Localized	yes	Beam radiation	no	poor	SCC	other	51	>50	13
117021	0	Regional	no	Combination	no	poor	SCC	other	51	>50	13
118220	0	Regional	no	Combination	yes	medium	ADC	other	51	>50	13
119499	0	Regional	yes	Beam radiation	yes	poor	SCC	other	51	>50	15
119466	0	Regional	no	Combination	yes	well	SCC	other	51	>50	15
117972	0	Localized	yes	Beam radiation	no	medium	SCC	other	51	>50	9
120251	0	Regional	yes	Beam radiation	yes	poor	ADC	other	51	>50	5
123371	0	Regional	no	Combination	no	poor	SCC	other	51	>50	5
120123	0	Localized	yes	Beam radiation	yes	poor	SCC	other	51	>50	17
124079	0	Regional	no	Combination	yes	poor	SCC	other	51	>50	17
124272	0	Localized	yes	Beam radiation	no	poor	ASC	other	51	>50	17
124427	0	Regional	no	Combination	yes	poor	SCC	other	51	>50	17
126696	0	Regional	no	Combination	yes	medium	SCC	other	51	>50	7
128209	0	Regional	yes	Beam radiation	yes	poor	ASC	other	51	>50	8
129971	0	Regional	no	Combination	no	poor	SCC	other	51	>50	8
129529	0	Regional	no	Combination	yes	medium	SCC	other	51	>50	8
128738	0	Localized	yes	Beam radiation	no	poor	SCC	other	51	>50	6
130539	0	Regional	yes	Beam radiation	yes	poor	SCC	other	51	>50	7
133198	0	Localized	yes	Beam radiation	no	poor	SCC	other	51	>50	7
134358	0	Regional	no	Combination	yes	poor	SCC	other	51	>50	8
134417	0	Regional	no	Combination	no	poor	SCC	other	51	>50	8
71236	2	Distant	no	Combination	yes	poor	SCC	other	52	>50	1
79799	2	Regional	no	Combination	yes	poor	SCC	other	52	>50	4
79404	2	Localized	yes	Beam radiation	no	poor	SCC	other	52	>50	4
81385	2	Distant	no	brachytherapy	yes	poor	SCC	other	52	>50	7
81695	2	Regional	yes	Beam radiation	yes	medium	SCC	other	52	>50	7
82132	2	Regional	no	Combination	yes	poor	SCC	other	52	>50	8
84302	2	Regional	no	brachytherapy	yes	poor	SCC	other	52	>50	6
86791	2	Regional	no	Combination	yes	poor	SCC	other	52	>50	6
87390	2	Localized	yes	Beam radiation	yes	poor	SCC	other	52	>50	6
91392	0	Regional	no	Beam radiation	no	poor	SCC	other	52	>50	5
91643	0	Distant	no	Beam radiation	no	poor	SCC	other	52	>50	5
92786	0	Regional	yes	Combination	no	well	SCC	other	52	>50	5
95336	0	Regional	no	Beam radiation	yes	poor	SCC	other	52	>50	7
96734	0	Regional	no	Beam radiation	no	poor	SCC	other	52	>50	7
100457	0	Regional	no	Combination	yes	well	ADC	other	52	>50	7
100661	0	Localized	yes	Beam radiation	yes	medium	ADC	other	52	>50	8
103526	0	Localized	yes	Beam radiation	no	poor	SCC	other	52	>50	8
102283	0	Regional	yes	Beam radiation	yes	poor	SCC	other	52	>50	8
104305	0	Regional	no	Combination	no	poor	SCC	other	52	>50	8
104308	0	Regional	yes	Beam radiation	no	poor	SCC	other	52	>50	8
102775	0	Regional	yes	Beam radiation	yes	poor	SCC	other	52	>50	9
108000	0	Regional	no	Combination	yes	poor	SCC	other	52	>50	9
108191	0	Regional	no	Combination	no	poor	SCC	other	52	>50	9
106178	0	Regional	no	Combination	yes	poor	SCC	other	52	>50	10
108203	0	Regional	no	Combination	no	poor	SCC	other	52	>50	10
109540	0	Regional	no	Combination	yes	medium	SCC	other	52	>50	10
110261	0	Localized	yes	Beam radiation	no	poor	SCC	other	52	>50	10
109352	0	Localized	yes	Beam radiation	yes	poor	SCC	other	52	>50	10
112513	0	Regional	no	Combination	no	medium	SCC	other	52	>50	11
112842	0	Localized	yes	Beam radiation	no	poor	SCC	other	52	>50	11
115110	0	Regional	no	Combination	yes	poor	SCC	other	52	>50	11
115866	0	Regional	no	Combination	no	medium	SCC	other	52	>50	13
116284	0	Regional	no	Combination	no	poor	SCC	other	52	>50	13
118339	0	Regional	no	Combination	yes	medium	SCC	other	52	>50	13
119062	0	Regional	no	Combination	yes	medium	SCC	other	52	>50	14
120044	0	Regional	no	Combination	no	medium	SCC	other	52	>50	14
121509	0	Regional	no	Combination	no	medium	SCC	other	52	>50	9
119681	0	Regional	yes	Beam radiation	yes	medium	SCC	other	52	>50	15
122735	0	Regional	no	Combination	yes	medium	SCC	other	52	>50	16
122904	0	Regional	no	Combination	yes	medium	SCC	other	52	>50	16
116034	0	Regional	yes	Beam radiation	yes	poor	SCC	other	52	>50	5
123844	0	Regional	no	Combination	no	poor	SCC	other	52	>50	17
124233	0	Regional	yes	Beam radiation	yes	poor	ADC	other	52	>50	17
124772	0	Regional	yes	Beam radiation	no	medium	SCC	other	52	>50	17
121489	0	Regional	yes	Beam radiation	yes	poor	SCC	other	52	>50	17
124695	0	Regional	yes	Beam radiation	no	medium	SCC	other	52	>50	18
126478	0	Regional	no	Combination	no	poor	SCC	other	52	>50	18
125176	0	Localized	no	Combination	no	medium	SCC	other	52	>50	18
124346	0	Localized	yes	Beam radiation	yes	poor	SCC	other	52	>50	19
126323	0	Regional	yes	Beam radiation	yes	poor	SCC	other	52	>50	19
127582	0	Regional	no	Combination	yes	medium	SCC	other	52	>50	7
122479	0	Regional	yes	Beam radiation	yes	poor	SCC	other	52	>50	7
126524	0	Regional	yes	Beam radiation	yes	poor	ADC	other	52	>50	7
128126	0	Regional	no	Combination	yes	well	SCC	other	52	>50	8
129540	0	Regional	no	Combination	yes	poor	SCC	other	52	>50	8
128477	0	Regional	no	Combination	no	poor	SCC	other	52	>50	8
129960	0	Regional	no	Combination	yes	medium	SCC	other	52	>50	8
127602	0	Regional	yes	Beam radiation	yes	poor	SCC	other	52	>50	6
126741	0	Regional	yes	Beam radiation	yes	medium	ADC	other	52	>50	9
130588	0	Regional	yes	Beam radiation	yes	poor	SCC	other	52	>50	7
133530	0	Regional	no	Combination	yes	poor	SCC	other	52	>50	8
131161	0	Regional	yes	Beam radiation	yes	medium	SCC	other	52	>50	8
131959	0	Localized	no	Combination	yes	poor	SCC	other	52	>50	8
132050	0	Regional	no	Combination	yes	poor	SCC	other	52	>50	8
135094	0	Regional	no	Combination	no	medium	SCC	other	52	>50	8
135208	0	Regional	no	Combination	yes	poor	SCC	other	52	>50	10
132975	0	Regional	yes	Beam radiation	yes	medium	SCC	other	52	>50	10
134842	0	Regional	yes	Beam radiation	no	poor	SCC	other	52	>50	5
136495	0	Regional	no	Combination	no	poor	SCC	other	52	>50	5
76032	2	Regional	no	Combination	yes	poor	ASC	other	53	>50	4
80987	2	Regional	no	brachytherapy	yes	poor	SCC	other	53	>50	5
79774	2	Regional	yes	Beam radiation	yes	poor	SCC	other	53	>50	7
80050	2	Regional	yes	Beam radiation	yes	poor	SCC	other	53	>50	3
82471	2	Regional	no	brachytherapy	no	poor	SCC	other	53	>50	3
83152	2	Regional	no	brachytherapy	yes	poor	SCC	other	53	>50	9
83826	2	Regional	yes	Beam radiation	no	poor	SCC	other	53	>50	6
85793	2	Regional	yes	Beam radiation	yes	medium	SCC	other	53	>50	6
89007	2	Regional	no	brachytherapy	yes	poor	ADC	other	53	>50	15
92681	0	Regional	no	Beam radiation	yes	poor	SCC	other	53	>50	6
102875	0	Regional	no	Combination	yes	poor	SCC	other	53	>50	8
103277	0	Regional	no	Combination	no	poor	SCC	other	53	>50	8
102766	0	Regional	no	Combination	no	poor	SCC	other	53	>50	8
108542	0	Regional	no	Combination	no	poor	SCC	other	53	>50	10
109592	0	Regional	no	Combination	no	poor	SCC	other	53	>50	10
105726	0	Regional	yes	Beam radiation	yes	poor	SCC	other	53	>50	10
110108	0	Regional	no	Combination	no	poor	SCC	other	53	>50	10
110385	0	Regional	no	Combination	no	poor	SCC	other	53	>50	10
111712	0	Regional	no	Combination	yes	medium	SCC	other	53	>50	10
112601	0	Regional	yes	Beam radiation	yes	medium	SCC	other	53	>50	11
111035	0	Regional	yes	Beam radiation	yes	poor	SCC	other	53	>50	11
115675	0	Regional	no	Combination	no	poor	SCC	other	53	>50	12
115765	0	Regional	no	Combination	no	medium	SCC	other	53	>50	12
112377	0	Regional	yes	Beam radiation	yes	poor	ASC	other	53	>50	13
112208	0	Regional	yes	Beam radiation	yes	medium	SCC	other	53	>50	13
114423	0	Regional	yes	Beam radiation	yes	poor	SCC	other	53	>50	13
118746	0	Regional	no	Combination	yes	medium	SCC	other	53	>50	13
117400	0	Regional	yes	Beam radiation	yes	poor	SCC	other	53	>50	13
117730	0	Regional	yes	Combination	yes	poor	SCC	other	53	>50	14
118974	0	Regional	no	Combination	yes	medium	SCC	other	53	>50	14
120970	0	Regional	no	Combination	no	medium	SCC	other	53	>50	15
121658	0	Regional	no	Combination	no	medium	SCC	other	53	>50	9
122575	0	Regional	no	Combination	yes	poor	SCC	other	53	>50	16
123444	0	Regional	no	Combination	no	poor	SCC	other	53	>50	5
123514	0	Regional	no	Combination	no	poor	SCC	other	53	>50	5
121074	0	Localized	yes	Beam radiation	yes	poor	SCC	other	53	>50	5
123559	0	Regional	yes	Beam radiation	yes	poor	ADC	other	53	>50	17
123910	0	Localized	yes	Beam radiation	no	medium	SCC	other	53	>50	17
127104	0	Regional	no	Combination	yes	poor	SCC	other	53	>50	19
124496	0	Regional	no	Combination	yes	poor	SCC	other	53	>50	7
127885	0	Regional	no	Combination	yes	well	SCC	other	53	>50	7
127798	0	Localized	no	Combination	no	medium	SCC	other	53	>50	8
126462	0	Regional	yes	Beam radiation	yes	poor	SCC	other	53	>50	8
129195	0	Regional	no	Combination	yes	well	SCC	other	53	>50	8
129398	0	Regional	no	Combination	yes	poor	SCC	other	53	>50	8
127498	0	Localized	yes	Beam radiation	no	medium	SCC	other	53	>50	8
128528	0	Localized	yes	Beam radiation	no	poor	SCC	other	53	>50	8
129815	0	Regional	no	Combination	yes	poor	SCC	other	53	>50	8
131009	0	Regional	yes	Beam radiation	yes	poor	ADC	other	53	>50	7
131705	0	Distant	yes	Beam radiation	yes	poor	ADC	other	53	>50	7
133118	0	Localized	yes	Beam radiation	no	poor	SCC	other	53	>50	8
177267	1	Regional	yes	Beam radiation	yes	poor	SCC	other	54	>50	9
78932	2	Regional	yes	Beam radiation	yes	poor	ADC	other	54	>50	4
80363	2	Regional	no	Combination	yes	poor	SCC	other	54	>50	5
80504	2	Regional	no	brachytherapy	yes	poor	SCC	other	54	>50	5
78981	2	Regional	yes	Beam radiation	no	poor	SCC	other	54	>50	5
81605	2	Regional	no	brachytherapy	yes	poor	SCC	other	54	>50	7
81662	2	Regional	no	brachytherapy	yes	poor	SCC	other	54	>50	7
81280	2	Regional	yes	Beam radiation	no	poor	SCC	other	54	>50	8
80957	2	Regional	yes	Beam radiation	yes	poor	SCC	other	54	>50	5
81121	2	Regional	yes	Beam radiation	yes	poor	ASC	other	54	>50	2
83872	2	Regional	no	brachytherapy	yes	poor	SCC	other	54	>50	5
84162	2	Regional	no	brachytherapy	no	medium	SCC	other	54	>50	6
82551	2	Regional	yes	Beam radiation	yes	poor	SCC	other	54	>50	6
87062	2	Regional	no	Beam radiation	yes	poor	SCC	other	54	>50	6
87541	2	Regional	no	Combination	yes	poor	SCC	other	54	>50	6
87448	2	Localized	yes	Beam radiation	no	well	SCC	other	54	>50	6
89833	0	Regional	yes	Beam radiation	no	medium	SCC	other	54	>50	5
95366	0	Distant	no	Beam radiation	yes	poor	SCC	other	54	>50	7
96624	0	Regional	no	Combination	yes	poor	ADC	other	54	>50	7
97220	0	Regional	no	Combination	no	poor	SCC	other	54	>50	7
97808	0	Regional	yes	Beam radiation	yes	medium	SCC	other	54	>50	7
96624	0	Regional	no	Combination	yes	poor	ADC	other	54	>50	7
102169	0	Regional	no	Combination	no	poor	SCC	other	54	>50	7
103000	0	Regional	no	Combination	no	poor	SCC	other	54	>50	8
105376	0	Localized	yes	Beam radiation	no	poor	ADC	other	54	>50	9
108070	0	Regional	no	Combination	yes	poor	SCC	other	54	>50	9
107851	0	Regional	yes	Beam radiation	yes	poor	SCC	other	54	>50	10
110056	0	Regional	no	Combination	yes	poor	SCC	other	54	>50	10
111108	0	Regional	no	Combination	no	poor	SCC	other	54	>50	10
112402	0	Regional	yes	Beam radiation	yes	poor	NE	other	54	>50	11
117888	0	Localized	yes	Beam radiation	no	poor	ADC	other	54	>50	13
118071	0	Regional	no	Combination	no	poor	SCC	other	54	>50	13
119671	0	Localized	no	Combination	no	poor	SCC	other	54	>50	14
120506	0	Localized	no	Combination	yes	poor	SCC	other	54	>50	9
121725	0	Regional	no	Combination	yes	poor	SCC	other	54	>50	9
123504	0	Regional	no	Combination	yes	poor	SCC	other	54	>50	5
125034	0	Regional	no	Combination	no	poor	SCC	other	54	>50	17
126223	0	Regional	no	Combination	no	well	ADC	other	54	>50	18
124831	0	Distant	no	Combination	yes	medium	ADC	other	54	>50	18
126534	0	Regional	no	Combination	no	poor	SCC	other	54	>50	18
126610	0	Regional	no	Combination	no	well	SCC	other	54	>50	19
127443	0	Regional	no	Combination	yes	poor	SCC	other	54	>50	7
127854	0	Regional	no	Combination	yes	poor	SCC	other	54	>50	7
128397	0	Regional	no	Combination	yes	poor	SCC	other	54	>50	8
126832	0	Regional	yes	Beam radiation	yes	poor	SCC	other	54	>50	8
128000	0	Localized	yes	Beam radiation	no	poor	SCC	other	54	>50	8
128505	0	Localized	yes	Beam radiation	no	poor	SCC	other	54	>50	6
129780	0	Regional	yes	Beam radiation	no	poor	SCC	other	54	>50	6
130151	0	Regional	yes	Combination	yes	medium	SCC	other	54	>50	9
130282	0	Localized	yes	Beam radiation	no	poor	SCC	other	54	>50	9
131425	0	Regional	no	Combination	yes	medium	SCC	other	54	>50	9
131713	0	Regional	no	Combination	yes	poor	SCC	other	54	>50	9
131229	0	Regional	yes	Beam radiation	yes	poor	ADC	other	54	>50	7
132423	0	Regional	no	Combination	yes	poor	SCC	other	54	>50	7
130353	0	Regional	no	Combination	yes	poor	SCC	other	54	>50	7
130746	0	Regional	yes	Beam radiation	yes	poor	SCC	other	54	>50	8
134661	0	Regional	no	Combination	no	poor	SCC	other	54	>50	8
134597	0	Regional	no	Combination	no	medium	SCC	other	54	>50	10
136338	0	Regional	no	Combination	yes	poor	SCC	other	54	>50	5
112680	1	Localized	yes	Combination	yes	medium	SCC	other	55	>50	6
139289	1	Regional	yes	Beam radiation	yes	poor	SCC	other	55	>50	16
80402	2	Regional	no	Combination	yes	poor	SCC	other	55	>50	2
81201	2	Regional	yes	Beam radiation	yes	poor	SCC	other	55	>50	3
82114	2	Regional	no	brachytherapy	yes	poor	SCC	other	55	>50	8
83845	2	Regional	no	brachytherapy	yes	poor	SCC	other	55	>50	5
84179	2	Regional	no	brachytherapy	yes	poor	SCC	other	55	>50	6
86540	2	Regional	no	Combination	yes	poor	SCC	other	55	>50	6
88800	2	Regional	no	Beam radiation	no	poor	SCC	other	55	>50	6
88882	2	Distant	no	Beam radiation	yes	poor	SCC	other	55	>50	10
89740	0	Regional	no	Beam radiation	yes	medium	SCC	other	55	>50	5
90697	0	Regional	no	Beam radiation	no	poor	SCC	other	55	>50	5
93168	0	Regional	no	Beam radiation	no	poor	SCC	other	55	>50	6
96863	0	Regional	no	Beam radiation	no	poor	SCC	other	55	>50	7
96969	0	Regional	no	Beam radiation	no	medium	SCC	other	55	>50	7
97625	0	Localized	yes	Beam radiation	no	poor	SCC	other	55	>50	7
101989	0	Localized	yes	Beam radiation	no	medium	SCC	other	55	>50	8
102553	0	Localized	yes	Beam radiation	no	poor	SCC	other	55	>50	8
97829	0	Regional	yes	Beam radiation	yes	poor	SCC	other	55	>50	8
103464	0	Regional	no	Combination	yes	poor	SCC	other	55	>50	8
100183	0	Regional	yes	Beam radiation	yes	poor	SCC	other	55	>50	8
108929	0	Regional	no	Combination	yes	poor	SCC	other	55	>50	10
107035	0	Regional	yes	Beam radiation	no	poor	SCC	other	55	>50	10
111589	0	Localized	no	Combination	no	poor	SCC	other	55	>50	10
112646	0	Regional	no	Combination	no	poor	SCC	other	55	>50	10
114306	0	Regional	no	Combination	no	medium	SCC	other	55	>50	11
117289	0	Regional	no	Combination	yes	poor	SCC	other	55	>50	13
120739	0	Regional	no	Combination	yes	medium	ADC	other	55	>50	14
120148	0	Regional	no	Combination	yes	medium	ADC	other	55	>50	15
121260	0	Regional	yes	Beam radiation	yes	poor	SCC	other	55	>50	17
125414	0	Regional	no	Combination	yes	medium	SCC	other	55	>50	17
121958	0	Regional	no	Combination	yes	poor	SCC	other	55	>50	17
130587	0	Regional	no	Combination	no	poor	ASC	other	55	>50	6
132421	0	Regional	no	Combination	yes	poor	ADC	other	55	>50	7
132900	0	Regional	no	Combination	yes	poor	SCC	other	55	>50	7
132075	0	Regional	yes	Beam radiation	yes	poor	SCC	other	55	>50	8
53612	1	Distant	no	Combination	yes	medium	SCC	other	56	>50	6
33581	2	Regional	yes	Beam radiation	no	poor	SCC	other	56	>50	1
77522	2	Regional	yes	Beam radiation	yes	poor	ASC	other	56	>50	3
79247	2	Regional	yes	Combination	no	poor	SCC	other	56	>50	3
80431	2	Regional	no	brachytherapy	yes	poor	SCC	other	56	>50	5
80843	2	Regional	no	brachytherapy	yes	poor	SCC	other	56	>50	2
80487	2	Regional	yes	Beam radiation	yes	poor	SCC	other	56	>50	2
82161	2	Regional	no	brachytherapy	no	poor	SCC	other	56	>50	8
83175	2	Regional	no	brachytherapy	yes	poor	SCC	other	56	>50	9
83831	2	Regional	no	brachytherapy	yes	medium	SCC	other	56	>50	5
85718	2	Regional	no	Combination	no	poor	SCC	other	56	>50	3
88026	2	Regional	no	Combination	yes	poor	SCC	other	56	>50	6
89143	2	Regional	no	Beam radiation	yes	poor	SCC	other	56	>50	4
90380	0	Regional	no	Beam radiation	yes	poor	SCC	other	56	>50	5
91046	0	Regional	no	Beam radiation	yes	medium	SCC	other	56	>50	5
90321	0	Regional	no	Beam radiation	yes	poor	SCC	other	56	>50	5
92066	0	Regional	no	Combination	yes	poor	SCC	other	56	>50	5
93617	0	Regional	no	Beam radiation	yes	medium	SCC	other	56	>50	6
94591	0	Localized	yes	Beam radiation	yes	poor	SCC	other	56	>50	6
95052	0	Regional	no	Combination	yes	poor	SCC	other	56	>50	6
95887	0	Regional	no	Beam radiation	no	poor	SCC	other	56	>50	7
101418	0	Regional	no	Combination	yes	poor	SCC	other	56	>50	7
101974	0	Regional	yes	Beam radiation	yes	medium	SCC	other	56	>50	8
100975	0	Localized	yes	Beam radiation	yes	poor	SCC	other	56	>50	8
103897	0	Regional	no	Combination	yes	poor	SCC	other	56	>50	8
103963	0	Regional	no	Combination	no	poor	SCC	other	56	>50	8
104123	0	Regional	no	Combination	no	poor	ASC	other	56	>50	8
104474	0	Regional	no	Combination	yes	poor	SCC	other	56	>50	8
71599	0	Regional	yes	Beam radiation	yes	medium	SCC	other	56	>50	8
106370	0	Regional	no	Combination	no	poor	SCC	other	56	>50	9
103750	0	Localized	yes	Beam radiation	yes	poor	SCC	other	56	>50	9
107369	0	Regional	no	Combination	no	poor	SCC	other	56	>50	9
108563	0	Regional	no	Combination	no	poor	SCC	other	56	>50	10
109244	0	Localized	yes	Beam radiation	no	medium	ADC	other	56	>50	10
115210	0	Regional	no	Combination	yes	poor	SCC	other	56	>50	13
117238	0	Regional	no	Combination	yes	medium	SCC	other	56	>50	13
122559	0	Regional	no	Combination	yes	medium	SCC	other	56	>50	16
122190	0	Regional	no	Combination	no	poor	SCC	other	56	>50	16
128672	0	Regional	no	Combination	yes	medium	SCC	other	56	>50	8
129191	0	Distant	no	Combination	yes	medium	SCC	other	56	>50	8
126364	0	Localized	yes	Beam radiation	no	poor	SCC	other	56	>50	8
130032	0	Regional	no	Combination	yes	poor	SCC	other	56	>50	8
129842	0	Regional	no	Combination	yes	poor	SCC	other	56	>50	6
131906	0	Localized	yes	Beam radiation	no	poor	SCC	other	56	>50	8
134580	0	Regional	no	Combination	no	poor	SCC	other	56	>50	8
134230	0	Regional	no	Combination	yes	medium	SCC	other	56	>50	8
133808	0	Regional	yes	Beam radiation	yes	poor	SCC	other	56	>50	5
79917	2	Regional	no	Combination	yes	poor	SCC	other	57	>50	4
80569	2	Localized	yes	Beam radiation	yes	well	SCC	other	57	>50	5
81192	2	Regional	no	brachytherapy	yes	poor	SCC	other	57	>50	6
80038	2	Localized	yes	Beam radiation	yes	poor	ADC	other	57	>50	2
82197	2	Regional	no	brachytherapy	yes	poor	SCC	other	57	>50	4
82302	2	Localized	yes	Beam radiation	yes	poor	SCC	other	57	>50	9
84399	2	Regional	no	Beam radiation	yes	poor	SCC	other	57	>50	6
85626	2	Regional	no	brachytherapy	yes	poor	SCC	other	57	>50	6
84906	2	Regional	no	Combination	yes	poor	SCC	other	57	>50	2
86560	2	Regional	yes	Beam radiation	no	medium	ADC	other	57	>50	6
86777	2	Localized	yes	Beam radiation	yes	poor	SCC	other	57	>50	6
87788	2	Regional	no	Combination	yes	poor	SCC	other	57	>50	6
88051	2	Regional	no	Beam radiation	yes	poor	ASC	other	57	>50	4
90232	0	Localized	yes	Beam radiation	no	poor	SCC	other	57	>50	5
93272	0	Regional	no	Combination	no	medium	SCC	other	57	>50	6
97353	0	Regional	no	Beam radiation	yes	poor	SCC	other	57	>50	7
102153	0	Localized	no	Combination	no	poor	SCC	other	57	>50	7
102003	0	Regional	no	Combination	yes	well	SCC	other	57	>50	8
103953	0	Regional	no	Combination	yes	poor	ADC	other	57	>50	8
104924	0	Regional	no	Combination	yes	medium	SCC	other	57	>50	8
105293	0	Localized	yes	Beam radiation	yes	poor	SCC	other	57	>50	9
105095	0	Regional	yes	Beam radiation	yes	medium	SCC	other	57	>50	9
107863	0	Regional	yes	Beam radiation	yes	poor	SCC	other	57	>50	10
111514	0	Regional	no	Combination	yes	poor	SCC	other	57	>50	10
112073	0	Regional	no	Combination	yes	poor	SCC	other	57	>50	10
113969	0	Regional	no	Combination	yes	medium	SCC	other	57	>50	11
114368	0	Regional	no	Combination	yes	poor	SCC	other	57	>50	11
114182	0	Localized	yes	Beam radiation	no	poor	SCC	other	57	>50	12
115537	0	Regional	no	Combination	no	medium	SCC	other	57	>50	12
93523	0	Regional	no	Combination	no	poor	SCC	other	57	>50	13
116044	0	Regional	no	Combination	no	medium	SCC	other	57	>50	13
117491	0	Regional	no	Combination	no	medium	SCC	other	57	>50	13
119785	0	Regional	no	Combination	yes	poor	SCC	other	57	>50	14
121347	0	Regional	no	Combination	no	medium	SCC	other	57	>50	9
122308	0	Regional	no	Combination	yes	medium	SCC	other	57	>50	15
122511	0	Regional	no	Combination	yes	poor	SCC	other	57	>50	5
122211	0	Regional	no	Combination	yes	medium	SCC	other	57	>50	17
124381	0	Distant	no	Combination	yes	medium	SCC	other	57	>50	17
129779	0	Regional	no	Combination	no	medium	SCC	other	57	>50	8
128983	0	Regional	no	Combination	yes	poor	SCC	other	57	>50	8
130828	0	Regional	no	Combination	yes	medium	SCC	other	57	>50	6
132891	0	Regional	no	Combination	yes	poor	SCC	other	57	>50	7
133781	0	Regional	no	Combination	yes	poor	SCC	other	57	>50	8
134587	0	Regional	yes	Beam radiation	no	medium	SCC	other	57	>50	5
77997	2	Regional	yes	Beam radiation	yes	poor	SCC	other	58	>50	3
79301	2	Regional	yes	Combination	no	poor	SCC	other	58	>50	3
81512	2	Regional	no	brachytherapy	no	poor	SCC	other	58	>50	3
81761	2	Regional	no	brachytherapy	yes	poor	SCC	other	58	>50	9
79454	2	Regional	no	brachytherapy	yes	poor	SCC	other	58	>50	9
84199	2	Localized	no	brachytherapy	yes	poor	SCC	other	58	>50	6
84023	2	Localized	yes	Beam radiation	yes	poor	ADC	other	58	>50	6
86992	2	Regional	no	Beam radiation	yes	poor	SCC	other	58	>50	6
88244	2	Regional	no	brachytherapy	yes	poor	SCC	other	58	>50	4
89927	0	Regional	no	Beam radiation	no	poor	SCC	other	58	>50	5
90124	0	Regional	no	Beam radiation	yes	poor	SCC	other	58	>50	5
53124	0	Regional	no	Beam radiation	no	poor	ASC	other	58	>50	6
97302	0	Regional	no	Beam radiation	yes	poor	SCC	other	58	>50	7
100442	0	Regional	no	Combination	yes	poor	SCC	other	58	>50	7
102540	0	Regional	no	Combination	yes	poor	SCC	other	58	>50	8
103522	0	Distant	no	Combination	yes	poor	SCC	other	58	>50	8
61688	0	Regional	no	Combination	yes	poor	SCC	other	58	>50	8
102635	0	Regional	no	Combination	no	medium	SCC	other	58	>50	8
107674	0	Regional	no	Combination	yes	poor	SCC	other	58	>50	9
106006	0	Regional	yes	Beam radiation	yes	medium	SCC	other	58	>50	9
108982	0	Regional	no	Combination	yes	poor	SCC	other	58	>50	10
108555	0	Regional	no	Combination	yes	poor	SCC	other	58	>50	10
109670	0	Regional	no	Combination	no	medium	SCC	other	58	>50	10
114002	0	Regional	no	Combination	no	poor	SCC	other	58	>50	11
110846	0	Localized	yes	Beam radiation	yes	poor	SCC	other	58	>50	12
115681	0	Regional	no	Combination	no	poor	SCC	other	58	>50	12
116380	0	Regional	no	Combination	no	medium	SCC	other	58	>50	13
115503	0	Regional	yes	Beam radiation	yes	poor	SCC	other	58	>50	13
117425	0	Localized	yes	Beam radiation	yes	medium	SCC	other	58	>50	14
119922	0	Regional	no	Combination	yes	poor	SCC	other	58	>50	14
121483	0	Regional	no	Combination	yes	poor	SCC	other	58	>50	9
122409	0	Regional	no	Combination	yes	poor	SCC	other	58	>50	5
123919	0	Regional	no	Combination	yes	poor	SCC	other	58	>50	17
89183	0	Localized	yes	Beam radiation	yes	poor	NE	other	58	>50	17
124189	0	Regional	no	Combination	yes	well	SCC	other	58	>50	17
125270	0	Regional	no	Combination	yes	poor	SCC	other	58	>50	17
126424	0	Regional	no	Combination	no	poor	SCC	other	58	>50	18
125666	0	Regional	yes	Combination	yes	medium	ADC	other	58	>50	19
127543	0	Regional	yes	Beam radiation	yes	medium	ADC	other	58	>50	8
128005	0	Regional	yes	Beam radiation	yes	poor	SCC	other	58	>50	9
130918	0	Regional	no	Combination	no	medium	SCC	other	58	>50	9
130730	0	Regional	yes	Beam radiation	yes	poor	SCC	other	58	>50	9
132242	0	Regional	no	Combination	yes	poor	SCC	other	58	>50	7
121710	0	Regional	no	Combination	no	poor	SCC	other	58	>50	7
133936	0	Regional	no	Combination	yes	poor	SCC	other	58	>50	8
134602	0	Regional	no	Combination	yes	well	SCC	other	58	>50	8
129789	0	Localized	yes	Beam radiation	yes	poor	SCC	other	58	>50	8
117546	1	Distant	no	Combination	yes	medium	SCC	other	59	>50	5
78649	2	Regional	yes	Beam radiation	yes	poor	ADC	other	59	>50	5
74541	2	Regional	no	Combination	yes	poor	SCC	other	59	>50	6
83805	2	Regional	no	Combination	yes	medium	SCC	other	59	>50	5
85943	2	Regional	no	Combination	no	medium	SCC	other	59	>50	6
87997	2	Distant	no	Beam radiation	yes	poor	SCC	other	59	>50	6
91263	0	Localized	yes	Beam radiation	no	medium	SCC	other	59	>50	5
93420	0	Regional	no	Beam radiation	yes	poor	ASC	other	59	>50	6
97840	0	Regional	no	Beam radiation	yes	poor	SCC	other	59	>50	7
97868	0	Regional	no	Beam radiation	no	medium	SCC	other	59	>50	7
102649	0	Regional	no	Combination	no	poor	SCC	other	59	>50	8
101291	0	Regional	yes	Beam radiation	no	poor	SCC	other	59	>50	8
103134	0	Regional	yes	Beam radiation	no	poor	SCC	other	59	>50	8
104036	0	Regional	no	Combination	yes	poor	ASC	other	59	>50	8
104129	0	Regional	no	Combination	no	poor	SCC	other	59	>50	8
100497	0	Localized	yes	Beam radiation	yes	medium	SCC	other	59	>50	8
105327	0	Regional	no	Combination	no	medium	SCC	other	59	>50	8
106051	0	Regional	no	Combination	no	medium	SCC	other	59	>50	9
103320	0	Regional	yes	Beam radiation	yes	poor	SCC	other	59	>50	9
98058	0	Regional	yes	Beam radiation	yes	poor	SCC	other	59	>50	9
107427	0	Regional	no	Combination	no	poor	SCC	other	59	>50	9
109319	0	Regional	no	Combination	yes	poor	SCC	other	59	>50	10
109699	0	Regional	no	Combination	no	poor	SCC	other	59	>50	10
111419	0	Regional	no	Combination	no	poor	SCC	other	59	>50	10
111564	0	Localized	yes	Beam radiation	no	poor	SCC	other	59	>50	10
110556	0	Localized	yes	Beam radiation	yes	medium	ADC	other	59	>50	10
113470	0	Regional	no	Combination	yes	poor	SCC	other	59	>50	11
114693	0	Regional	no	Combination	no	poor	SCC	other	59	>50	11
114090	0	Regional	yes	Beam radiation	yes	poor	SCC	other	59	>50	11
115499	0	Regional	no	Combination	no	medium	SCC	other	59	>50	12
117862	0	Regional	no	Combination	yes	well	SCC	other	59	>50	13
118080	0	Distant	no	Combination	yes	poor	SCC	other	59	>50	13
118953	0	Regional	no	Combination	yes	medium	SCC	other	59	>50	14
119514	0	Regional	no	Combination	yes	medium	SCC	other	59	>50	14
118143	0	Localized	yes	Beam radiation	no	poor	SCC	other	59	>50	9
121743	0	Regional	no	Combination	no	poor	SCC	other	59	>50	16
122812	0	Regional	no	Combination	yes	poor	SCC	other	59	>50	5
124226	0	Localized	yes	Beam radiation	no	poor	ADC	other	59	>50	17
127043	0	Regional	no	Combination	no	poor	SCC	other	59	>50	19
125055	0	Localized	yes	Beam radiation	no	poor	SCC	other	59	>50	8
126404	0	Regional	yes	Beam radiation	yes	medium	SCC	other	59	>50	8
124215	0	Localized	yes	Beam radiation	yes	poor	SCC	other	59	>50	8
130288	0	Regional	no	Combination	yes	poor	SCC	other	59	>50	8
128457	0	Localized	yes	Beam radiation	no	poor	SCC	other	59	>50	8
132820	0	Regional	no	Combination	no	poor	SCC	other	59	>50	7
133329	0	Regional	no	Combination	no	poor	SCC	other	59	>50	8
134299	0	Regional	no	Combination	yes	poor	SCC	other	59	>50	8
84334	2	Regional	no	brachytherapy	no	medium	ADC	other	60	>50	6
89941	0	Regional	no	Beam radiation	yes	poor	SCC	other	60	>50	5
90274	0	Regional	no	Beam radiation	yes	medium	SCC	other	60	>50	5
93569	0	Localized	yes	Beam radiation	yes	medium	SCC	other	60	>50	6
96530	0	Regional	no	Beam radiation	no	poor	SCC	other	60	>50	7
97990	0	Regional	no	Beam radiation	no	poor	SCC	other	60	>50	7
102657	0	Regional	no	Combination	yes	poor	SCC	other	60	>50	8
101673	0	Regional	yes	Beam radiation	yes	poor	SCC	other	60	>50	8
103195	0	Localized	yes	Beam radiation	no	medium	SCC	other	60	>50	8
104046	0	Regional	yes	Combination	yes	medium	SCC	other	60	>50	8
107784	0	Distant	no	Combination	yes	poor	SCC	other	60	>50	10
113746	0	Regional	no	Combination	no	poor	SCC	other	60	>50	10
114613	0	Regional	no	Combination	yes	medium	SCC	other	60	>50	11
115305	0	Regional	no	Combination	yes	medium	SCC	other	60	>50	12
115349	0	Localized	yes	Beam radiation	yes	medium	SCC	other	60	>50	12
115603	0	Regional	no	Combination	no	poor	SCC	other	60	>50	12
114643	0	Localized	yes	Beam radiation	no	poor	SCC	other	60	>50	12
117546	0	Regional	no	Combination	no	medium	SCC	other	60	>50	13
117867	0	Regional	no	Combination	yes	poor	SCC	other	60	>50	13
118664	0	Regional	no	Combination	no	medium	SCC	other	60	>50	13
121197	0	Regional	no	Combination	yes	medium	SCC	other	60	>50	15
121869	0	Regional	no	Combination	yes	medium	SCC	other	60	>50	9
120199	0	Regional	yes	Beam radiation	yes	poor	SCC	other	60	>50	5
122413	0	Regional	no	Combination	yes	poor	ASC	other	60	>50	5
121576	0	Regional	yes	Beam radiation	yes	poor	SCC	other	60	>50	17
121215	0	Localized	yes	Beam radiation	yes	poor	SCC	other	60	>50	17
121690	0	Localized	yes	Beam radiation	yes	poor	SCC	other	60	>50	17
125786	0	Regional	no	Combination	no	medium	SCC	other	60	>50	19
128614	0	Regional	no	Combination	yes	medium	SCC	other	60	>50	8
127082	0	Regional	yes	Beam radiation	yes	poor	SCC	other	60	>50	8
130562	0	Localized	no	Combination	no	medium	ADC	other	60	>50	6
127927	0	Regional	yes	Beam radiation	yes	poor	SCC	other	60	>50	9
132554	0	Regional	no	Combination	yes	poor	SCC	other	60	>50	7
132662	0	Regional	no	Combination	no	medium	SCC	other	60	>50	7
131856	0	Localized	yes	Beam radiation	no	poor	SCC	other	60	>50	7
131037	0	Localized	yes	Beam radiation	yes	poor	SCC	other	60	>50	8
87876	1	Regional	yes	Combination	yes	medium	SCC	other	61	>50	8
80193	2	Regional	no	brachytherapy	yes	poor	SCC	other	61	>50	4
79177	2	Regional	yes	Beam radiation	yes	poor	SCC	other	61	>50	5
81655	2	Regional	no	brachytherapy	yes	poor	SCC	other	61	>50	7
83487	2	Regional	no	brachytherapy	yes	poor	ASC	other	61	>50	9
84106	2	Regional	no	brachytherapy	yes	medium	SCC	other	61	>50	5
84957	2	Localized	yes	Beam radiation	yes	poor	SCC	other	61	>50	6
85079	2	Regional	no	brachytherapy	yes	poor	SCC	other	61	>50	6
87462	2	Regional	no	Beam radiation	yes	poor	SCC	other	61	>50	6
90963	0	Regional	no	Beam radiation	no	poor	SCC	other	61	>50	5
93383	0	Regional	no	Beam radiation	no	poor	SCC	other	61	>50	6
95279	0	Regional	yes	Beam radiation	yes	poor	SCC	other	61	>50	7
97733	0	Regional	no	Beam radiation	yes	poor	SCC	other	61	>50	7
103046	0	Regional	no	Combination	no	medium	ADC	other	61	>50	8
103701	0	Regional	no	Combination	no	medium	SCC	other	61	>50	8
103840	0	Regional	no	Combination	yes	poor	SCC	other	61	>50	8
102613	0	Regional	yes	Beam radiation	yes	medium	SCC	other	61	>50	8
110997	0	Regional	no	Combination	no	medium	SCC	other	61	>50	10
113539	0	Regional	no	Combination	no	poor	SCC	other	61	>50	10
113010	0	Regional	no	Combination	yes	medium	SCC	other	61	>50	11
114377	0	Regional	no	Combination	no	poor	SCC	other	61	>50	11
117435	0	Distant	no	Combination	yes	poor	SCC	other	61	>50	13
116422	0	Regional	yes	Beam radiation	no	poor	SCC	other	61	>50	13
119692	0	Regional	no	Combination	yes	medium	SCC	other	61	>50	14
121091	0	Regional	no	Combination	no	poor	SCC	other	61	>50	15
121768	0	Regional	no	Combination	no	poor	SCC	other	61	>50	9
125518	0	Localized	no	Combination	yes	poor	SCC	other	61	>50	18
123870	0	Localized	yes	Beam radiation	yes	well	SCC	other	61	>50	19
124692	0	Regional	yes	Beam radiation	yes	poor	SCC	other	61	>50	7
128875	0	Regional	no	Combination	no	medium	SCC	other	61	>50	8
130063	0	Regional	no	Combination	no	medium	ADC	other	61	>50	8
130200	0	Localized	yes	Beam radiation	no	medium	SCC	other	61	>50	9
132038	0	Regional	no	Combination	yes	medium	SCC	other	61	>50	9
132122	0	Distant	no	Combination	no	medium	SCC	other	61	>50	7
132183	0	Regional	no	Combination	yes	medium	SCC	other	61	>50	7
134553	0	Regional	no	Combination	no	medium	SCC	other	61	>50	10
134410	0	Regional	yes	Beam radiation	no	poor	SCC	other	61	>50	10
136382	0	Regional	no	Combination	no	poor	SCC	other	61	>50	5
57623	1	Distant	no	Combination	yes	poor	SCC	other	62	>50	5
196199	1	Distant	no	Combination	yes	poor	SCC	other	62	>50	7
78159	2	Regional	yes	Beam radiation	yes	poor	SCC	other	62	>50	3
81482	2	Regional	yes	Beam radiation	yes	poor	ASC	other	62	>50	9
84135	2	Regional	no	Combination	yes	poor	NE	other	62	>50	6
87583	2	Regional	no	Combination	yes	poor	SCC	other	62	>50	6
87223	2	Regional	yes	Beam radiation	no	medium	ASC	other	62	>50	4
87876	2	Regional	yes	Beam radiation	no	medium	SCC	other	62	>50	6
88492	2	Distant	yes	Beam radiation	yes	poor	SCC	other	62	>50	6
88960	2	Regional	no	Beam radiation	yes	poor	SCC	other	62	>50	13
89110	2	Regional	no	Beam radiation	yes	poor	SCC	other	62	>50	5
89161	2	Regional	no	Beam radiation	yes	medium	SCC	other	62	>50	7
91153	0	Regional	no	Beam radiation	no	poor	SCC	other	62	>50	5
101859	0	Regional	no	Combination	no	poor	SCC	other	62	>50	7
103449	0	Regional	yes	Beam radiation	yes	poor	SCC	other	62	>50	8
107370	0	Regional	no	Combination	no	poor	SCC	other	62	>50	9
101919	0	Regional	yes	Beam radiation	yes	medium	SCC	other	62	>50	9
105715	0	Regional	yes	Beam radiation	yes	poor	SCC	other	62	>50	10
108870	0	Regional	no	Combination	yes	poor	SCC	other	62	>50	10
110253	0	Regional	no	Combination	no	poor	SCC	other	62	>50	10
113940	0	Regional	no	Combination	no	poor	SCC	other	62	>50	11
114800	0	Regional	no	Combination	no	poor	SCC	other	62	>50	11
114738	0	Regional	no	Combination	yes	poor	SCC	other	62	>50	12
116082	0	Regional	no	Combination	yes	poor	SCC	other	62	>50	13
116876	0	Localized	no	Combination	no	medium	SCC	other	62	>50	13
119071	0	Regional	no	Combination	no	poor	SCC	other	62	>50	13
119524	0	Regional	no	Combination	no	poor	SCC	other	62	>50	14
121915	0	Regional	no	Combination	no	poor	SCC	other	62	>50	9
123731	0	Regional	no	Combination	yes	poor	SCC	other	62	>50	5
122899	0	Regional	yes	Beam radiation	yes	medium	SCC	other	62	>50	17
124539	0	Regional	no	Combination	yes	medium	SCC	other	62	>50	17
123603	0	Localized	yes	Beam radiation	no	poor	SCC	other	62	>50	17
124850	0	Regional	no	Combination	no	poor	SCC	other	62	>50	17
121927	0	Regional	yes	Beam radiation	yes	medium	SCC	other	62	>50	17
124814	0	Regional	yes	Beam radiation	no	medium	SCC	other	62	>50	18
129413	0	Regional	no	Combination	no	poor	SCC	other	62	>50	8
127354	0	Localized	yes	Beam radiation	yes	poor	SCC	other	62	>50	8
131995	0	Localized	yes	Beam radiation	no	poor	SCC	other	62	>50	9
21543	0	Regional	no	Beam radiation	no	poor	SCC	other	62	>50	9
130893	0	Regional	yes	Beam radiation	no	medium	SCC	other	62	>50	7
132493	0	Regional	yes	Beam radiation	no	poor	SCC	other	62	>50	8
136202	0	Regional	no	Combination	yes	poor	SCC	other	62	>50	5
80880	2	Regional	no	brachytherapy	yes	poor	SCC	other	63	>50	5
81145	2	Regional	no	Combination	yes	well	SCC	other	63	>50	6
82474	2	Regional	no	brachytherapy	yes	medium	SCC	other	63	>50	8
82767	2	Regional	yes	Beam radiation	yes	poor	ADC	other	63	>50	8
85056	2	Regional	no	brachytherapy	yes	poor	SCC	other	63	>50	6
87245	2	Regional	no	Combination	no	medium	SCC	other	63	>50	5
89962	0	Regional	no	Beam radiation	yes	poor	SCC	other	63	>50	5
90702	0	Regional	no	Beam radiation	no	poor	SCC	other	63	>50	5
91084	0	Regional	no	Beam radiation	yes	poor	SCC	other	63	>50	5
101097	0	Regional	no	Combination	yes	poor	SCC	other	63	>50	7
105020	0	Regional	no	Combination	yes	poor	SCC	other	63	>50	8
106440	0	Regional	yes	Beam radiation	yes	medium	SCC	other	63	>50	9
110477	0	Regional	no	Combination	no	poor	SCC	other	63	>50	10
110340	0	Regional	no	Combination	no	medium	SCC	other	63	>50	10
113264	0	Regional	no	Combination	no	poor	SCC	other	63	>50	10
116345	0	Regional	no	Combination	yes	medium	SCC	other	63	>50	13
120503	0	Regional	no	Combination	no	medium	SCC	other	63	>50	14
118933	0	Localized	yes	Beam radiation	yes	poor	SCC	other	63	>50	9
122213	0	Regional	no	Combination	no	poor	SCC	other	63	>50	15
122709	0	Regional	no	Combination	yes	poor	SCC	other	63	>50	16
124185	0	Regional	no	Combination	no	well	SCC	other	63	>50	17
125088	0	Regional	no	Combination	no	medium	SCC	other	63	>50	18
124372	0	Regional	no	Combination	yes	poor	SCC	other	63	>50	18
127886	0	Regional	no	Combination	yes	well	SCC	other	63	>50	8
128687	0	Localized	yes	Beam radiation	no	well	SCC	other	63	>50	8
130026	0	Localized	no	Combination	no	poor	SCC	other	63	>50	8
127513	0	Regional	yes	Beam radiation	yes	poor	SCC	other	63	>50	8
132142	0	Regional	no	Combination	yes	medium	SCC	other	63	>50	7
132839	0	Regional	yes	Beam radiation	yes	poor	NE	other	63	>50	8
133592	0	Regional	no	Combination	yes	medium	SCC	other	63	>50	5
75335	2	Regional	yes	Beam radiation	no	medium	SCC	other	64	>50	5
85074	2	Regional	no	brachytherapy	yes	poor	ASC	other	64	>50	5
86489	2	Localized	no	Beam radiation	yes	well	SCC	other	64	>50	6
90079	0	Localized	yes	Beam radiation	yes	poor	SCC	other	64	>50	5
91349	0	Regional	no	Beam radiation	no	poor	SCC	other	64	>50	5
97448	0	Regional	no	Beam radiation	no	poor	SCC	other	64	>50	7
97620	0	Regional	no	Beam radiation	no	poor	SCC	other	64	>50	7
100089	0	Regional	no	Combination	no	poor	SCC	other	64	>50	7
105060	0	Regional	yes	Beam radiation	yes	poor	SCC	other	64	>50	9
108658	0	Regional	yes	Beam radiation	no	poor	SCC	other	64	>50	10
108977	0	Regional	no	Combination	no	poor	SCC	other	64	>50	10
110060	0	Regional	no	Combination	no	poor	SCC	other	64	>50	10
110211	0	Regional	no	Combination	yes	poor	SCC	other	64	>50	10
110935	0	Regional	no	Combination	yes	poor	SCC	other	64	>50	10
108258	0	Regional	yes	Beam radiation	yes	medium	ASC	other	64	>50	10
117610	0	Regional	no	Combination	no	medium	SCC	other	64	>50	13
119288	0	Regional	no	Combination	yes	poor	SCC	other	64	>50	13
123388	0	Regional	no	Combination	no	poor	SCC	other	64	>50	17
124644	0	Regional	no	Combination	no	poor	SCC	other	64	>50	17
123630	0	Regional	no	Combination	yes	poor	SCC	other	64	>50	17
129033	0	Regional	no	Combination	yes	poor	SCC	other	64	>50	8
129746	0	Regional	no	Combination	yes	medium	SCC	other	64	>50	8
78000	0	Distant	no	Combination	yes	poor	SCC	other	64	>50	6
129776	0	Localized	yes	Beam radiation	no	poor	SCC	other	64	>50	6
130832	0	Regional	no	Combination	yes	poor	SCC	other	64	>50	6
127276	0	Regional	yes	Beam radiation	yes	poor	SCC	other	64	>50	6
130966	0	Regional	no	Combination	no	medium	SCC	other	64	>50	6
132370	0	Regional	no	Combination	yes	poor	SCC	other	64	>50	7
134006	0	Regional	no	Combination	yes	poor	SCC	other	64	>50	8
135044	0	Regional	no	Combination	no	medium	SCC	other	64	>50	8
48076	1	Distant	no	Combination	yes	poor	SCC	other	65	>50	10
75745	2	Regional	yes	Beam radiation	no	poor	SCC	other	65	>50	2
82256	2	Regional	no	Combination	no	poor	SCC	other	65	>50	8
83725	2	Localized	yes	Beam radiation	yes	poor	SCC	other	65	>50	6
85133	2	Regional	yes	Beam radiation	yes	poor	SCC	other	65	>50	6
91176	0	Regional	no	Beam radiation	no	well	SCC	other	65	>50	5
96476	0	Localized	yes	Beam radiation	yes	poor	SCC	other	65	>50	8
101746	0	Localized	yes	Beam radiation	no	medium	SCC	other	65	>50	8
104793	0	Regional	no	Combination	yes	medium	SCC	other	65	>50	8
108669	0	Regional	no	Combination	yes	poor	SCC	other	65	>50	10
110646	0	Regional	no	Combination	no	poor	SCC	other	65	>50	10
111280	0	Regional	no	Combination	yes	well	SCC	other	65	>50	10
113161	0	Regional	no	Combination	no	poor	SCC	other	65	>50	10
120598	0	Regional	no	Combination	yes	poor	SCC	other	65	>50	9
121969	0	Regional	no	Combination	no	poor	SCC	other	65	>50	9
121546	0	Regional	no	Combination	no	poor	SCC	other	65	>50	9
120218	0	Regional	yes	Beam radiation	no	poor	SCC	other	65	>50	16
122379	0	Regional	yes	Beam radiation	yes	poor	SCC	other	65	>50	17
123596	0	Localized	yes	Beam radiation	no	poor	ADC	other	65	>50	17
125005	0	Regional	no	Combination	yes	poor	SCC	other	65	>50	17
125922	0	Regional	no	Combination	yes	medium	SCC	other	65	>50	19
130038	0	Regional	no	Combination	no	medium	SCC	other	65	>50	8
131949	0	Regional	no	Combination	yes	medium	SCC	other	65	>50	9
132198	0	Regional	no	Combination	no	poor	SCC	other	65	>50	7
131138	0	Localized	yes	Beam radiation	yes	poor	ASC	other	65	>50	7
82001	2	Regional	no	brachytherapy	yes	poor	SCC	other	66	>50	7
84354	2	Regional	no	brachytherapy	yes	poor	SCC	other	66	>50	5
83452	2	Regional	no	brachytherapy	yes	medium	SCC	other	66	>50	6
90151	0	Regional	no	Beam radiation	yes	poor	SCC	other	66	>50	5
97225	0	Regional	no	Beam radiation	no	poor	SCC	other	66	>50	7
97527	0	Regional	no	Beam radiation	yes	poor	SCC	other	66	>50	7
97841	0	Regional	yes	Beam radiation	no	poor	SCC	other	66	>50	7
100531	0	Regional	yes	Beam radiation	yes	poor	SCC	other	66	>50	8
104591	0	Regional	no	Combination	no	medium	SCC	other	66	>50	8
105172	0	Regional	no	Combination	yes	poor	SCC	other	66	>50	8
108924	0	Regional	no	Combination	no	poor	SCC	other	66	>50	10
111657	0	Regional	no	Combination	yes	medium	SCC	other	66	>50	10
115626	0	Regional	no	Combination	no	medium	SCC	other	66	>50	12
115921	0	Regional	no	Combination	yes	poor	SCC	other	66	>50	13
123343	0	Localized	yes	Beam radiation	yes	medium	SCC	other	66	>50	17
125295	0	Localized	yes	Beam radiation	no	poor	SCC	other	66	>50	19
129399	0	Regional	no	Combination	yes	medium	SCC	other	66	>50	8
132033	0	Regional	no	Combination	yes	poor	SCC	other	66	>50	9
126340	0	Localized	yes	Beam radiation	yes	medium	SCC	other	66	>50	7
122804	1	Regional	yes	Beam radiation	yes	medium	SCC	other	67	>50	5
82025	2	Regional	no	brachytherapy	no	poor	SCC	other	67	>50	8
82458	2	Localized	yes	brachytherapy	no	poor	SCC	other	67	>50	8
70079	2	Regional	no	brachytherapy	yes	poor	SCC	other	67	>50	3
84307	2	Regional	no	brachytherapy	yes	poor	SCC	other	67	>50	6
86758	2	Regional	no	Combination	yes	poor	SCC	other	67	>50	6
87284	2	Regional	no	Combination	no	medium	SCC	other	67	>50	6
93450	0	Regional	no	Beam radiation	yes	poor	SCC	other	67	>50	6
103373	0	Regional	no	Combination	yes	poor	SCC	other	67	>50	8
115292	0	Regional	no	Combination	no	well	SCC	other	67	>50	12
115621	0	Regional	no	Combination	yes	poor	SCC	other	67	>50	12
122674	0	Localized	yes	Beam radiation	no	poor	SCC	other	67	>50	16
121920	0	Regional	no	Combination	yes	medium	ADC	other	67	>50	16
125248	0	Regional	no	Combination	no	poor	SCC	other	67	>50	17
131218	0	Regional	no	Combination	yes	poor	ASC	other	67	>50	9
130680	0	Regional	yes	Combination	yes	poor	SCC	other	67	>50	9
82469	2	Regional	no	brachytherapy	yes	poor	ADC	other	68	>50	4
86807	2	Regional	no	Combination	yes	medium	SCC	other	68	>50	6
97972	0	Regional	yes	Beam radiation	yes	poor	SCC	other	68	>50	8
114802	0	Regional	no	Combination	no	poor	SCC	other	68	>50	11
116590	0	Regional	no	Combination	yes	poor	SCC	other	68	>50	13
117151	0	Regional	no	Combination	no	medium	SCC	other	68	>50	13
124438	0	Regional	yes	Beam radiation	no	poor	SCC	other	68	>50	17
129257	0	Distant	no	Combination	yes	poor	SCC	other	68	>50	8
128810	0	Regional	no	Combination	yes	well	ADC	other	68	>50	8
131264	0	Regional	no	Combination	no	poor	SCC	other	68	>50	9
82058	2	Regional	no	brachytherapy	yes	poor	SCC	other	69	>50	8
90652	0	Regional	no	Beam radiation	no	medium	SCC	other	69	>50	5
97672	0	Regional	no	Beam radiation	no	poor	SCC	other	69	>50	7
107799	0	Regional	no	Combination	no	poor	SCC	other	69	>50	10
115507	0	Regional	no	Combination	yes	poor	SCC	other	69	>50	12
116010	0	Regional	no	Combination	no	medium	SCC	other	69	>50	13
116426	0	Regional	no	Combination	no	poor	SCC	other	69	>50	13
117172	0	Localized	yes	Beam radiation	no	medium	SCC	other	69	>50	13
121842	0	Regional	no	Combination	no	medium	SCC	other	69	>50	15
122439	0	Localized	no	Combination	no	medium	SCC	other	69	>50	16
125791	0	Localized	yes	Beam radiation	no	poor	SCC	other	69	>50	19
124696	0	Regional	yes	Beam radiation	yes	poor	SCC	other	69	>50	7
130781	0	Regional	no	Combination	no	medium	SCC	other	69	>50	6
135945	0	Regional	no	Combination	yes	poor	SCC	other	69	>50	5
82945	2	Regional	no	brachytherapy	no	poor	SCC	other	70	>50	1
89238	2	Regional	no	Beam radiation	no	poor	SCC	other	70	>50	2
90429	0	Regional	no	Beam radiation	yes	poor	SCC	other	70	>50	5
93019	0	Regional	no	Beam radiation	no	poor	SCC	other	70	>50	6
95419	0	Regional	no	Beam radiation	no	poor	ASC	other	70	>50	7
103828	0	Regional	no	Combination	no	poor	SCC	other	70	>50	8
104953	0	Regional	no	Combination	yes	poor	SCC	other	70	>50	8
107429	0	Regional	no	Combination	yes	poor	SCC	other	70	>50	9
94715	0	Localized	yes	Beam radiation	yes	poor	SCC	other	70	>50	11
117866	0	Regional	yes	Beam radiation	yes	poor	SCC	other	70	>50	14
86594	2	Regional	no	Combination	yes	poor	SCC	other	71	>50	6
92326	0	Regional	no	Combination	yes	poor	SCC	other	71	>50	5
97940	0	Regional	no	Beam radiation	no	poor	SCC	other	71	>50	7
105924	0	Regional	no	Combination	yes	poor	SCC	other	71	>50	9
115808	0	Regional	no	Combination	no	poor	SCC	other	71	>50	12
120556	0	Regional	no	Combination	no	poor	SCC	other	71	>50	14
120645	0	Regional	no	Combination	yes	well	SCC	other	71	>50	14
120736	0	Regional	no	Combination	no	poor	SCC	other	71	>50	14
122459	0	Localized	no	Combination	no	poor	SCC	other	71	>50	16
125325	0	Localized	yes	Beam radiation	no	poor	SCC	other	71	>50	18
131526	0	Regional	no	Combination	no	poor	ADC	other	71	>50	9
131805	0	Regional	no	Combination	yes	medium	SCC	other	71	>50	9
131477	0	Regional	no	Combination	no	poor	SCC	other	71	>50	9
96096	0	Regional	no	Beam radiation	no	poor	SCC	other	72	>50	7
101705	0	Regional	yes	Beam radiation	no	medium	SCC	other	72	>50	8
94672	0	Regional	yes	Beam radiation	no	medium	SCC	other	72	>50	9
110401	0	Regional	no	Combination	no	poor	SCC	other	72	>50	10
114655	0	Regional	no	Combination	no	poor	SCC	other	72	>50	11
115985	0	Regional	no	Combination	no	poor	SCC	other	72	>50	13
117721	0	Localized	no	Combination	no	poor	SCC	other	72	>50	13
120716	0	Regional	no	Combination	no	poor	SCC	other	72	>50	14
120966	0	Regional	no	Combination	yes	poor	ADC	other	72	>50	15
122310	0	Regional	no	Combination	no	poor	SCC	other	72	>50	15
127772	0	Regional	no	Combination	yes	poor	SCC	other	72	>50	8
132373	0	Localized	no	Combination	no	poor	SCC	other	72	>50	7
136002	0	Regional	no	Combination	yes	poor	SCC	other	72	>50	5
83759	2	Regional	no	brachytherapy	yes	poor	SCC	other	73	>50	5
102770	0	Regional	no	Combination	yes	poor	SCC	other	73	>50	8
107506	0	Regional	no	Combination	no	poor	SCC	other	73	>50	9
111961	0	Regional	no	Combination	no	poor	SCC	other	73	>50	10
122970	0	Regional	no	Combination	no	poor	SCC	other	73	>50	5
127036	0	Regional	no	Combination	no	poor	SCC	other	73	>50	19
129743	0	Regional	no	Combination	yes	medium	SCC	other	73	>50	8
132101	0	Regional	no	Combination	yes	medium	SCC	other	73	>50	9
136646	0	Regional	no	Combination	yes	poor	SCC	other	73	>50	5
74816	2	Regional	no	Combination	no	poor	SCC	other	74	>50	2
88792	2	Regional	no	Beam radiation	no	well	SCC	other	74	>50	6
106085	0	Regional	no	Combination	yes	poor	ASC	other	74	>50	9
112531	0	Regional	no	Combination	yes	poor	SCC	other	74	>50	10
123689	0	Regional	no	Combination	yes	poor	SCC	other	74	>50	17
89756	0	Localized	no	Beam radiation	no	poor	SCC	other	75	>50	5
107169	0	Regional	no	Combination	no	poor	SCC	other	75	>50	9
28663	1	Distant	no	Combination	yes	poor	SCC	other	76	>50	9
74682	2	Localized	yes	brachytherapy	no	medium	ADC	other	76	>50	3
103022	0	Regional	no	Combination	yes	poor	SCC	other	76	>50	8
129837	0	Regional	no	Combination	yes	poor	SCC	other	76	>50	8
94666	0	Regional	no	Beam radiation	no	poor	SCC	other	77	>50	6
102291	0	Regional	no	Combination	yes	poor	SCC	other	77	>50	7
33250	0	Regional	no	Combination	no	poor	SCC	other	77	>50	10
91702	0	Regional	no	Beam radiation	no	poor	SCC	other	78	>50	5
103056	0	Regional	no	Combination	yes	poor	SCC	other	78	>50	8
91768	0	Regional	no	Beam radiation	no	poor	SCC	other	79	>50	5
128324	0	Regional	no	Combination	yes	poor	SCC	other	79	>50	8
131181	0	Regional	no	Combination	yes	poor	SCC	other	79	>50	9
132717	1	Distant	no	Beam radiation	no	poor	SCC	other	80	>50	5
104088	0	Regional	no	Combination	yes	poor	SCC	other	80	>50	8
127207	0	Regional	no	Combination	yes	poor	SCC	other	80	>50	7
118530	0	Regional	no	Combination	yes	poor	SCC	other	81	>50	13
123698	0	Regional	no	Combination	yes	poor	SCC	other	81	>50	5
132717	0	Regional	no	Combination	yes	poor	SCC	other	81	>50	7
80898	2	Regional	no	Combination	yes	medium	SCC	other	82	>50	5
83888	2	Regional	no	brachytherapy	no	medium	SCC	other	82	>50	5
124574	0	Regional	no	Combination	no	poor	SCC	other	83	>50	17
