# Supplementary material for: The risk and latency evaluation of secondary primary malignancies of cervical cancer patients who received radiotherapy: A study based on the SEER database
Source: Front Oncol. 2023 Jan 19;12:1054436. doi: 10.3389/fonc.2022.1054436 (PMC9894156; doi:10.3389/fonc.2022.1054436)
Supplement: Supplementary file 5 [file Table_5.xlsx]

## Sheet: supplement5. nomgram score of S
stage Points
stage1 Distant 25
stage3 Regional 78
stage2 Localized 100
[[2]]
surgery Points
surgery1 no 25
surgery2 yes 35
[[3]]
race Points
race2 other 0
race3 white 20
race1 black 25
[[4]]
age_range Points
age_range2 鈮?0 6
age_range1 >50 25
[[5]]
Total Points Pr( Time < 5 )
1 40 0.0015
2 60 0.0026
3 80 0.0045
4 100 0.0079
5 120 0.0136
6 140 0.0236
7 160 0.0406
8 180 0.0694
9 200 0.1174
